# Supplementary material for: AMPAR immunization induces progressive autoimmune encephalitis with autoreactive B cells in the brain
Source: bioRxiv. 2026 May 27:2026.05.26.727986. Preprint. [Version 1] doi: 10.64898/2026.05.26.727986 (PMC13232205; doi:10.64898/2026.05.26.727986)
Supplement: Supplement 2 [file media-2.xlsx]

## Sheet: Fig 1B
Days elapsed	Ctrl	A2-PLP	0=normal, 1=symptomatic
56	0
56	0
56	0
56	0
56	0
56	0
56	0
56	0
56	0
56	0
56	0
56	0
56	0
56	0
56	0
25		1
27		1
37		1
37		1
38		1
38		1
38		1
39		1
40		1
40		1
43		1
43		1
44		1
44		1
45		1

## Sheet: Fig 1C
Clinical Score over time (range 0-5)
Day	Ctrl_Mouse1	Ctrl_Mouse2	Ctrl_Mouse3	Ctrl_Mouse4	Ctrl_Mouse5	Ctrl_Mouse6	Ctrl_Mouse7	Ctrl_Mouse8	Ctrl_Mouse9	Ctrl_Mouse10	Ctrl_Mouse11	Ctrl_Mouse12	Ctrl_Mouse13	Ctrl_Mouse14	Ctrl_Mouse15	Progressed_Mouse1	Progressed_Mouse2	Progressed_Mouse3	Progressed_Mouse4	Progressed_Mouse5	Progressed_Mouse6	Progressed_Mouse7	Progressed_Mouse8	Progressed_Mouse9	Onset_Mouse1	Onset_Mouse2	Onset_Mouse3	Onset_Mouse4	Onset_Mouse5	Onset_Mouse6
14	0	0	0	0	0	0	0	0	0	0	0	0	0	0	0	0	0	0	0	0	0	0	0	0	0	0	0	0	0	0
15	0	0	0	0	0	0	0	0	0	0	0	0	0	0	0	0	0	0	0	0	0	0	0	0	0	0	0	0	0	0
16	0	0	0	0	0	0	0	0	0	0	0	0	0	0	0	0	0	0	0	0	0	0	0	0	0	0	0	0	0	0
17	0	0	0	0	0	0	0	0	0	0	0	0	0	0	0	0	0	0	0	0	0	0	0	0	0	0	0	0	0	0
18	0	0	0	0	0	0	0	0	0	0	0	0	0	0	0	0	0	0	0	0	0	0	0	0	0	0	0	0	0	0
19	0	0	0	0	0	0	0	0	0	0	0	0	0	0	0	0	0	0	0	0	0	0	0	0	0	0	0	0	0	0
20	0	0	0	0	0	0	0	0	0	0	0	0	0	0	0	0	0	0	0	0	0	0	0	0	0	0	0	0	0	0
21	0	0	0	0	0	0	0	0	0	0	0	0	0	0	0	0	0	0	0	0	0	0	0	0	0	0	0	0	0	0
22	0	0	0	0	0	0	0	0	0	0	0	0	0	0	0	0	0	0	0	0	0	0	0	0	0	0	0	0	0	0
23	0	0	0	0	0	0	0	0	0	0	0	0	0	0	0	0	0	0	0	0	0	0	0	0	0	0	0	0	0	0
24	0	0	0	0	0	0	0	0	0	0	0	0	0	0	0	0	0	0	0	0	0	0	0	0	0	0	0	0	0	0
25	0	0	0	0	0	0	0	0	0	0	0	0	0	0	0	0	0	0	0	0	0	0	0	1	0	0	0	0	0	0
26	0	0	0	0	0	0	0	0	0	0	0	0	0	0	0	0	0	0	0	0	0	0	0	0	0	0	0	0	0	0
27	0	0	0	0	0	0	0	0	0	0	0	0	0	0	0	0	0	0	0	1	0	0	0	0	0	0	0	0	0	0
28	0	0	0	0	0	0	0	0	0	0	0	0	0	0	0	0	0	0	0	0	0	0	0	0	0	0	0	0	0	0
29	0	0	0	0	0	0	0	0	0	0	0	0	0	0	0	0	0	0	0	0	0	0	0	0	0	0	0	0	0	0
30	0	0	0	0	0	0	0	0	0	0	0	0	0	0	0	0	0	0	0	0	0	0	0	0	0	0	0	0	0	0
31	0	0	0	0	0	0	0	0	0	0	0	0	0	0	0	0	0	0	0	0	0	0	0	0	0	0	0	0	0	0
32	0	0	0	0	0	0	0	0	0	0	0	0	0	0	0	0	0	0	0	0	0	0	0	0	0	0	0	0	0	0
33	0	0	0	0	0	0	0	0	0	0	0	0	0	0	0	0	0	0	0	0	0	0	0	0	0	0	0	0	0	0
34	0	0	0	0	0	0	0	0	0	0	0	0	0	0	0	0	0	0	0	0	0	0	0	0	0	0	0	0	0	0
35	0	0	0	0	0	0	0	0	0	0	0	0	0	0	0	0	0	0	0	0	0	0	0	1	0	0	0	0	0	0
36	0	0	0	0	0	0	0	0	0	0	0	0	0	0	0	0	0	0	0	0	0	0	0	0	0	0	0	0	0	0
37	0	0	0	0	0	0	0	0	0	0	0	0	0	0	0	0	0	0	0	1	1	1	0	1	0	0	0	0	0	0
38	0	0	0	0	0	0	0	0	0	0	0	0	0	0	0	1	1	0	1	1	0	1	0	0	0	0	0	0	0	0
39	0	0	0	0	0	0	0	0	0	0	0	0	0	0	0	0	1	1	0	0	0	1	0	0	0	0	0	0	0	0
40	0	0	0	0	0	0	0	0	0	0	0	0	0	0	0	0	0	0	1	1	3	0	0	1	0	0	0	1	1	0
41	0	0	0	0	0	0	0	0	0	0	0	0	0	0	0	1	1	1	0	1	5	1	0	1	0	0	0	1	1	0
42	0	0	0	0	0	0	0	0	0	0	0	0	0	0	0	0	1	1	1	1	4	1	0	1	0	0	0	1	0	0
43	0	0	0		0	0	0	0	0	0	0		0	0	0	0	1	1	1	1		3	0	1	1	1	0		1	0
44	0	0	0		0	0	0	0	0	0	0		0	0	0	0	3	1	1	1		4.5	0	3	1	1	1		0	1
45	0	0	0			0	0	0	0	0	0		0	0	0	0	3	1	1	2		4.5	1	3	0	1	1			1
46	0	0	0			0	0	0	0	0	0		0	0	0	1	3	2	1	1		5	0	3	0	0	1			0
47	0						0	0	0	0	0			0	0	0	4	1	2	1			1.5	3	1
48							0	0	0	0	0			0	0	0	4	2	1	2			0	3
49							0		0	0	0			0	0	0		2	1	2			1.5	3
50							0		0	0	0			0	0	0		2	1	2			1.5	3
51							0		0	0	0			0	0	0		1	2	2			1.5	3
52							0		0	0	0			0	0	1.5		2	2	2			1.5	3
53							0		0	0	0			0	0	1.5		1	2	2			1.5	3
54							0		0	0	0			0	0	2		2	2	2			2	3
55							0		0	0	0			0	0	2		2	2	2			2	3
56							0		0	0	0			0	0	1.5		1	2	2			2	3

## Sheet: Fig 1D
Readout		Maximal Clinical Score				Maximal Clinical Score				Symptom onset to euthanasia (days)
Group		Control	Onset	Progressed		Control	Onset	Progressed		Control	Onset	Progressed
Biol. Replicate 1		0	1	2		0	3	11.5		0	4	18
Biol. Replicate 2		0	1	4		0	3	22		0	3	10
Biol. Replicate 3		0	1	2		0	3	24		0	2	17
Biol. Replicate 4		0	1	2		0	3	24		0	2	18
Biol. Replicate 5		0	1	2		0	3	30		0	4	29
Biol. Replicate 6		0	1	5		0	2	13		0	2	5
Biol. Replicate 7		0		5		0		22		0		9
Biol. Replicate 8		0		2		0		16		0		11
Biol. Replicate 9		0		3		0		46		0		31
Biol. Replicate 10		0				0				0
Biol. Replicate 11		0				0				0
Biol. Replicate 12		0				0				0
Biol. Replicate 13		0				0				0
Biol. Replicate 14		0				0				0
Biol. Replicate 15		0				0				0

## Sheet: Fig 2A
Readout		Surface IgG (MF)
Group		Control	Onset	Progressed
Biol. Replicate 1		405	13265	14382
Biol. Replicate 2		427	15419	13053
Biol. Replicate 3		391	11120	14217

## Sheet: Fig 2C
FSEC Data													Readout	ATD Shift (%)
GluA2-ATD-GFP	yes	yes	yes	yes	yes	yes	yes	yes	yes	yes	yes		Group	Control	Onset	Progressed
Plasma or control IgG	none	50nM 15F1-IgG	Ctrl_Replicate1	Ctrl_Replicate2	Ctrl_Replicate3	Onset_Replicate1	Onset_Replicate2	Onset_Replicate3	Progressed_Replicate1	Progressed_Replicate2	Progressed_Replicate3		Biol. Replicate 1	-0.89	56.26	86.6
Retention Time (min)													Biol. Replicate 2	-1.82	78.38	84.55
0	-2	2	-1	-1	-3	-2	-3	-1	-2	1	-1		Biol. Replicate 3	-3.83	36.39	88.94
0.00833	-2	2	-1	-1	-3	-2	-3	-1	-2	1	-1
0.01667	0	0	0	0	0	0	-1	0	0	0	0
0.025	0	-1	0	0	0	-1	0	0	0	-2	1
0.03333	0	-1	0	-1	0	-1	0	-1	-1	-3	2
0.04167	0	-1	0	0	-1	-1	0	-1	0	-3	1
0.05	-1	-1	0	0	-2	-1	0	-1	1	-3	0
0.05833	-1	0	-1	0	-1	-1	-1	0	0	-3	-1
0.06667	0	0	-1	0	-1	-2	-1	-1	0	-3	-2
0.075	0	1	-1	0	-1	-2	-2	-2	-1	-2	-2
0.08333	0	1	-1	0	-1	-2	-2	-2	0	-2	0
0.09167	1	1	-1	0	-1	-2	-3	-2	1	-2	0
0.1	0	1	-1	0	0	-1	-4	-2	1	-3	1
0.10833	-1	1	0	-1	-1	-2	-4	-2	1	-3	1
0.11667	-1	1	0	-1	-1	-3	-3	-2	1	-3	1
0.125	-1	2	0	0	-1	-3	-3	-2	1	-2	1
0.13333	0	2	0	0	-1	-2	-2	-2	1	-3	1
0.14167	0	3	1	0	0	-2	-1	-2	2	-2	0
0.15	0	3	1	0	0	-2	-1	-2	1	-2	-1
0.15833	-1	2	1	0	1	-2	-1	-2	1	-3	-1
0.16667	-1	2	2	-1	1	-2	0	-1	2	-4	-1
0.175	-2	2	2	-1	1	-1	0	-2	1	-3	-2
0.18333	-2	2	3	-1	1	-1	0	-2	2	-2	-1
0.19167	-3	1	2	-1	1	-1	0	-2	1	-2	-1
0.2	-3	1	3	-1	1	-1	0	-2	1	-3	-1
0.20833	-2	1	2	-2	1	-1	1	-1	1	-4	-2
0.21667	-2	1	0	-2	0	-2	1	-1	2	-4	-2
0.225	-2	1	0	-2	-1	-4	0	-2	2	-3	-2
0.23333	-1	0	0	-2	-1	-5	0	-2	1	-3	-2
0.24167	0	-1	0	-2	-2	-4	-1	-2	0	-3	-1
0.25	0	-2	0	-2	-2	-4	-1	-3	-1	-4	-1
0.25833	-1	-2	0	-2	-3	-2	-1	-3	-2	-4	-1
0.26667	-2	-2	-2	-2	-3	-2	-1	-3	-2	-5	-1
0.275	-2	-2	-2	-3	-3	-2	-1	-4	-2	-5	-1
0.28333	-2	-2	-1	-4	-3	-2	-2	-4	-2	-3	0
0.29167	-1	-2	-2	-3	-3	-2	-3	-3	-1	-3	-2
0.3	0	-1	-3	-3	-2	-2	-3	-2	-1	-2	-2
0.30833	0	-2	-3	-3	-1	-1	-4	-2	0	-2	-2
0.31667	0	-3	-3	-2	-1	-2	-3	-2	0	-2	-1
0.325	0	-3	-3	-1	-1	-2	-2	-1	0	-2	-1
0.33333	0	-3	-3	-2	-2	-3	-1	-1	1	-3	-1
0.34167	0	-2	-3	-2	-2	-3	-1	-1	3	-3	-1
0.35	-1	-1	-3	-2	-2	-2	-1	-1	3	-3	-1
0.35833	-2	-1	-3	-1	-1	-3	-1	-1	3	-3	-1
0.36667	-3	-1	-3	-2	-2	-3	-2	-1	2	-4	0
0.375	-3	-1	-3	-2	-2	-2	-2	0	1	-3	0
0.38333	-3	-1	-2	-2	-3	-1	-2	0	1	-3	1
0.39167	-2	-1	-1	-2	-4	0	-1	0	1	-2	1
0.4	-1	-1	-1	-3	-4	-1	-1	0	1	-1	1
0.40833	0	-2	-1	-3	-3	-1	-2	-1	0	-2	2
0.41667	0	-2	-1	-3	-2	-3	-2	-1	1	-3	1
0.425	0	-2	-1	-3	-1	-3	-3	-1	1	-2	1
0.43333	0	-1	-1	-3	-1	-4	-2	-2	1	-3	0
0.44167	0	-1	-1	-3	-2	-4	-1	-1	2	-3	0
0.45	-1	-1	-2	-3	-2	-4	-1	0	2	-3	0
0.45833	-1	-2	-2	-3	-1	-4	-2	1	1	-2	0
0.46667	0	-3	-2	-4	-1	-3	-2	0	1	-2	0
0.475	1	-3	-1	-4	-1	-3	-2	-1	0	-3	0
0.48333	1	-2	-1	-5	-1	-3	-2	-1	0	-3	0
0.49167	0	-2	-1	-5	-2	-5	0	-2	0	-4	-1
0.5	-1	-2	-2	-4	-3	-5	-1	-2	0	-5	-2
0.50833	-1	-2	-2	-3	-2	-4	-3	-2	0	-5	-2
0.51667	-2	-1	-3	-2	-2	-3	-4	-2	1	-5	-2
0.525	-2	0	-3	-1	-3	-3	-4	-2	2	-4	-2
0.53333	-2	-1	-2	0	-4	-4	-3	-2	2	-3	-1
0.54167	-2	-1	-2	-1	-3	-5	-3	-2	1	-3	-1
0.55	-3	-1	-2	-2	-3	-5	-2	-1	0	-4	-2
0.55833	-3	-1	-2	-2	-4	-4	-3	-1	-1	-5	-2
0.56667	-4	0	-1	-2	-4	-3	-3	-1	-2	-6	-2
0.575	-4	0	-1	-2	-4	-3	-3	-1	-3	-5	-1
0.58333	-4	1	-2	-2	-5	-4	-2	-1	-4	-4	-1
0.59167	-4	1	-2	-2	-5	-4	-2	-1	-3	-4	-2
0.6	-3	0	-3	-3	-3	-4	-3	-2	-4	-5	-2
0.60833	-2	-1	-3	-4	-3	-6	-4	-2	-4	-5	-3
0.61667	-1	-2	-2	-3	-4	-6	-4	-2	-4	-5	-3
0.625	-1	-1	-2	-3	-5	-7	-4	-2	-3	-5	-3
0.63333	-1	-1	-3	-2	-5	-7	-4	-2	-4	-5	-3
0.64167	-1	-2	-3	-1	-5	-6	-4	-1	-4	-5	-4
0.65	-1	-3	-2	-1	-6	-6	-4	0	-4	-4	-4
0.65833	-1	-3	-1	-1	-5	-5	-3	0	-4	-3	-4
0.66667	-2	-3	-1	-2	-5	-5	-2	-1	-4	-3	-3
0.675	-3	-3	-1	-2	-5	-5	-2	-1	-3	-4	-3
0.68333	-3	-2	-2	-3	-5	-6	-2	-1	-2	-4	-2
0.69167	-4	-3	-2	-3	-5	-6	-2	-1	-3	-4	-2
0.7	-4	-3	-1	-4	-5	-6	-2	0	-3	-4	-1
0.70833	-3	-2	-1	-4	-4	-6	-2	-1	-4	-5	-1
0.71667	-2	-2	-1	-3	-4	-6	-2	-1	-5	-5	-1
0.725	-1	-3	-1	-2	-5	-5	-3	-1	-5	-5	-1
0.73333	-2	-3	-1	-1	-5	-5	-4	-2	-5	-4	-1
0.74167	-3	-2	-1	-1	-4	-5	-4	-2	-5	-4	-2
0.75	-4	-3	-2	-1	-4	-5	-4	-1	-4	-3	-3
0.75833	-3	-3	-2	-1	-5	-5	-5	-1	-4	-2	-2
0.76667	-3	-3	-2	-2	-5	-6	-6	-1	-4	-2	-2
0.775	-2	-2	-2	-3	-5	-6	-6	-1	-5	-2	-1
0.78333	-1	-1	-2	-3	-5	-5	-6	-2	-4	-3	-1
0.79167	-1	-1	-2	-3	-5	-5	-6	-2	-4	-3	-1
0.8	-2	-1	-2	-3	-4	-5	-5	-2	-4	-3	-2
0.80833	-2	-1	-2	-3	-4	-4	-5	-2	-3	-4	-3
0.81667	-3	-2	-2	-3	-4	-5	-5	-2	-3	-4	-4
0.825	-3	-3	-2	-3	-5	-5	-4	-3	-3	-5	-4
0.83333	-3	-3	-2	-4	-6	-5	-5	-4	-3	-5	-4
0.84167	-3	-1	-3	-4	-7	-6	-5	-4	-4	-5	-4
0.85	-3	-1	-4	-4	-6	-7	-4	-4	-4	-5	-3
0.85833	-3	-2	-4	-4	-4	-7	-4	-3	-5	-5	-2
0.86667	-2	-2	-3	-4	-4	-6	-4	-3	-5	-6	-2
0.875	-2	-3	-2	-4	-4	-6	-4	-4	-4	-7	-3
0.88333	-2	-3	-2	-4	-5	-6	-5	-4	-5	-7	-3
0.89167	-2	-3	-3	-5	-5	-6	-6	-3	-4	-7	-3
0.9	-1	-3	-3	-5	-4	-7	-6	-3	-4	-7	-2
0.90833	-2	-2	-4	-5	-4	-8	-6	-3	-3	-7	-2
0.91667	-2	-3	-5	-5	-5	-9	-6	-3	-3	-6	-2
0.925	-2	-3	-5	-4	-5	-9	-5	-3	-3	-6	-2
0.93333	-2	-2	-5	-5	-5	-8	-5	-4	-3	-5	-2
0.94167	-2	-3	-4	-6	-5	-8	-4	-4	-4	-5	-3
0.95	-1	-3	-4	-6	-4	-8	-3	-4	-3	-5	-4
0.95833	-1	-3	-3	-6	-4	-8	-3	-4	-3	-5	-4
0.96667	-1	-4	-3	-6	-4	-8	-3	-4	-4	-4	-4
0.975	-1	-3	-3	-5	-5	-8	-3	-5	-4	-5	-4
0.98333	-1	-2	-2	-5	-5	-7	-4	-5	-4	-5	-4
0.99167	-1	-1	-2	-6	-5	-6	-4	-4	-5	-5	-4
1	-1	0	-3	-6	-5	-6	-4	-3	-5	-4	-4
1.00833	-1	0	-5	-6	-5	-6	-5	-3	-5	-4	-4
1.01667	-1	-1	-5	-6	-6	-6	-5	-3	-5	-4	-4
1.025	0	0	-4	-6	-5	-7	-6	-3	-7	-4	-4
1.03333	0	0	-3	-6	-5	-6	-6	-4	-6	-4	-4
1.04167	0	0	-3	-6	-6	-6	-5	-5	-6	-5	-3
1.05	-1	1	-4	-6	-6	-6	-5	-5	-6	-6	-3
1.05833	-1	1	-4	-6	-6	-6	-7	-4	-6	-6	-3
1.06667	-1	1	-4	-7	-5	-6	-7	-4	-6	-7	-4
1.075	1	1	-3	-8	-5	-6	-7	-4	-5	-7	-3
1.08333	1	1	-3	-7	-5	-6	-7	-4	-4	-7	-2
1.09167	1	1	-3	-7	-5	-6	-7	-5	-6	-8	-2
1.1	0	0	-3	-7	-5	-7	-6	-5	-6	-8	-2
1.10833	0	-1	-3	-7	-5	-7	-5	-5	-5	-8	-3
1.11667	-1	-2	-3	-6	-5	-7	-4	-4	-5	-7	-3
1.125	-1	-2	-3	-6	-5	-7	-4	-4	-4	-8	-3
1.13333	-2	-2	-2	-5	-5	-7	-4	-4	-4	-8	-3
1.14167	-2	-1	-2	-5	-5	-8	-4	-4	-5	-8	-4
1.15	-2	-1	-2	-4	-5	-8	-3	-4	-6	-8	-4
1.15833	-1	-2	-3	-5	-5	-8	-3	-4	-7	-8	-5
1.16667	-1	-3	-3	-7	-5	-9	-4	-4	-7	-7	-5
1.175	-1	-4	-3	-7	-5	-9	-5	-5	-7	-7	-5
1.18333	-1	-4	-4	-7	-5	-9	-6	-4	-7	-8	-5
1.19167	-1	-4	-4	-7	-5	-9	-7	-4	-8	-7	-5
1.2	0	-4	-3	-7	-4	-8	-7	-3	-8	-7	-5
1.20833	0	-4	-2	-7	-5	-8	-6	-3	-8	-7	-5
1.21667	1	-3	-2	-7	-5	-8	-6	-3	-7	-7	-5
1.225	1	-3	-2	-7	-5	-9	-6	-3	-6	-6	-4
1.23333	1	-3	-2	-7	-5	-9	-6	-3	-6	-6	-4
1.24167	1	-3	-3	-6	-6	-9	-6	-3	-6	-6	-5
1.25	0	-3	-3	-6	-6	-9	-5	-4	-6	-6	-6
1.25833	0	-3	-2	-7	-6	-10	-5	-5	-6	-6	-5
1.26667	0	-3	-2	-8	-6	-10	-6	-5	-6	-6	-4
1.275	0	-3	-1	-8	-6	-10	-5	-5	-6	-6	-3
1.28333	-1	-3	-2	-8	-6	-10	-4	-4	-6	-6	-4
1.29167	-2	-3	-1	-7	-6	-9	-4	-4	-6	-6	-6
1.3	-3	-2	-1	-8	-7	-8	-5	-4	-6	-5	-6
1.30833	-2	-2	-2	-8	-7	-9	-6	-4	-6	-5	-5
1.31667	-1	-3	-3	-7	-8	-10	-7	-5	-7	-5	-4
1.325	0	-2	-4	-8	-8	-11	-6	-5	-7	-6	-5
1.33333	0	-3	-4	-8	-8	-11	-5	-4	-7	-7	-5
1.34167	0	-3	-5	-8	-7	-11	-5	-4	-7	-7	-5
1.35	0	-4	-5	-8	-7	-10	-5	-4	-7	-8	-5
1.35833	-1	-4	-6	-9	-6	-9	-5	-3	-7	-8	-4
1.36667	-1	-4	-6	-9	-6	-9	-5	-2	-7	-9	-4
1.375	-2	-4	-5	-8	-6	-9	-4	-2	-7	-9	-5
1.38333	-2	-4	-5	-9	-7	-9	-5	-3	-8	-8	-6
1.39167	-3	-4	-5	-9	-6	-9	-5	-4	-9	-8	-8
1.4	-1	-3	-5	-9	-6	-9	-6	-5	-9	-8	-8
1.40833	-1	-2	-6	-9	-5	-9	-6	-5	-9	-7	-8
1.41667	-1	-2	-6	-8	-5	-10	-6	-5	-9	-7	-7
1.425	-2	-3	-6	-8	-4	-10	-7	-5	-9	-7	-7
1.43333	-1	-4	-5	-7	-4	-9	-8	-5	-10	-7	-6
1.44167	-1	-4	-4	-7	-4	-9	-8	-5	-10	-8	-5
1.45	-1	-5	-4	-8	-6	-9	-8	-5	-10	-8	-5
1.45833	-1	-5	-4	-9	-6	-9	-7	-4	-9	-9	-5
1.46667	-1	-5	-5	-9	-6	-9	-7	-4	-9	-9	-5
1.475	-1	-5	-6	-9	-5	-10	-7	-4	-8	-9	-5
1.48333	-2	-4	-7	-8	-5	-10	-7	-4	-7	-8	-6
1.49167	-1	-3	-7	-8	-5	-11	-6	-3	-7	-8	-7
1.5	-1	-3	-6	-8	-6	-12	-6	-4	-7	-8	-7
1.50833	-1	-3	-6	-8	-6	-12	-6	-4	-7	-8	-6
1.51667	0	-4	-6	-7	-6	-13	-5	-4	-6	-9	-6
1.525	1	-3	-6	-7	-7	-13	-5	-4	-6	-9	-5
1.53333	1	-3	-5	-7	-7	-12	-4	-4	-7	-9	-6
1.54167	1	-4	-5	-8	-7	-12	-5	-4	-7	-8	-6
1.55	0	-4	-5	-8	-6	-11	-5	-4	-6	-8	-6
1.55833	-1	-4	-5	-8	-7	-11	-4	-4	-6	-7	-6
1.56667	-1	-4	-4	-7	-7	-10	-4	-4	-6	-7	-6
1.575	-1	-5	-4	-7	-7	-11	-4	-4	-7	-6	-6
1.58333	0	-5	-4	-7	-8	-11	-4	-5	-8	-7	-6
1.59167	-1	-4	-4	-7	-8	-11	-5	-5	-8	-8	-7
1.6	-1	-4	-4	-8	-8	-10	-5	-5	-8	-8	-8
1.60833	-1	-3	-3	-9	-8	-10	-5	-5	-7	-9	-8
1.61667	-2	-3	-3	-10	-8	-11	-5	-4	-7	-10	-7
1.625	-3	-2	-5	-10	-8	-12	-5	-3	-8	-10	-7
1.63333	-2	-2	-5	-11	-8	-12	-6	-3	-8	-10	-7
1.64167	-2	-1	-5	-10	-7	-12	-7	-4	-8	-10	-7
1.65	-2	-1	-5	-9	-7	-12	-7	-4	-8	-10	-6
1.65833	-2	-1	-5	-10	-7	-12	-7	-5	-9	-9	-7
1.66667	-1	-2	-5	-10	-7	-11	-7	-5	-9	-9	-7
1.675	-1	-3	-5	-9	-7	-12	-7	-5	-8	-8	-8
1.68333	-2	-3	-4	-8	-7	-12	-7	-5	-8	-9	-9
1.69167	-1	-3	-4	-8	-7	-12	-7	-4	-8	-9	-8
1.7	-1	-3	-4	-8	-8	-12	-7	-3	-8	-10	-8
1.70833	-1	-3	-4	-8	-8	-12	-7	-3	-9	-10	-9
1.71667	-1	-3	-5	-7	-8	-13	-7	-4	-9	-9	-8
1.725	-1	-3	-5	-8	-8	-13	-8	-4	-10	-8	-8
1.73333	-1	-4	-6	-8	-8	-13	-9	-5	-10	-9	-7
1.74167	-1	-3	-6	-9	-9	-12	-8	-5	-10	-10	-6
1.75	0	-3	-6	-9	-8	-12	-8	-5	-10	-9	-6
1.75833	1	-3	-6	-8	-7	-12	-7	-4	-10	-9	-5
1.76667	0	-3	-6	-8	-7	-13	-7	-4	-10	-8	-6
1.775	-1	-3	-6	-9	-7	-13	-8	-4	-11	-7	-7
1.78333	-1	-3	-6	-8	-7	-13	-8	-4	-11	-8	-7
1.79167	-1	-3	-6	-8	-8	-13	-8	-5	-11	-9	-7
1.8	-1	-4	-6	-8	-7	-12	-8	-5	-11	-11	-7
1.80833	0	-5	-6	-8	-7	-12	-8	-4	-10	-11	-8
1.81667	0	-5	-5	-8	-8	-12	-9	-3	-10	-11	-7
1.825	-1	-5	-5	-8	-9	-12	-9	-2	-10	-11	-7
1.83333	-1	-4	-5	-9	-8	-12	-10	-3	-10	-10	-6
1.84167	-2	-2	-5	-10	-7	-12	-10	-4	-10	-11	-6
1.85	-2	-1	-6	-10	-7	-13	-9	-4	-11	-11	-6
1.85833	-2	0	-8	-9	-7	-13	-9	-4	-11	-11	-6
1.86667	-3	0	-8	-9	-8	-12	-9	-5	-10	-11	-6
1.875	-3	-1	-9	-9	-9	-12	-8	-7	-10	-11	-6
1.88333	-3	-1	-8	-10	-8	-13	-7	-6	-10	-10	-6
1.89167	-2	-3	-8	-10	-8	-14	-7	-5	-9	-10	-7
1.9	-2	-3	-8	-9	-8	-15	-8	-4	-9	-11	-7
1.90833	-2	-2	-8	-9	-8	-15	-9	-5	-10	-10	-6
1.91667	-2	-2	-9	-8	-9	-14	-9	-5	-10	-10	-6
1.925	-2	-2	-9	-8	-9	-13	-10	-5	-10	-11	-6
1.93333	-2	-2	-8	-8	-9	-13	-11	-5	-10	-11	-6
1.94167	-1	-2	-8	-9	-8	-13	-11	-5	-11	-11	-7
1.95	-1	-3	-8	-9	-8	-13	-10	-5	-12	-11	-7
1.95833	0	-3	-7	-8	-8	-13	-10	-4	-12	-12	-8
1.96667	0	-2	-7	-8	-8	-14	-10	-4	-11	-12	-9
1.975	1	-2	-7	-8	-8	-15	-9	-4	-11	-12	-10
1.98333	0	-2	-8	-9	-8	-16	-9	-3	-10	-11	-10
1.99167	0	-1	-8	-10	-8	-16	-9	-3	-10	-10	-10
2	-1	-1	-8	-9	-8	-16	-8	-3	-10	-10	-10
2.00833	-2	-1	-8	-9	-7	-15	-8	-2	-10	-10	-9
2.01667	-2	-1	-7	-9	-6	-15	-8	-3	-10	-9	-9
2.025	-1	-1	-8	-9	-7	-15	-9	-3	-11	-9	-8
2.03333	-2	0	-7	-10	-8	-14	-9	-4	-11	-10	-9
2.04167	-2	-1	-7	-10	-9	-14	-9	-4	-11	-11	-9
2.05	-2	-2	-7	-9	-10	-14	-10	-4	-12	-10	-10
2.05833	-2	-3	-6	-8	-10	-14	-10	-4	-13	-10	-12
2.06667	-1	-3	-5	-8	-10	-13	-10	-4	-14	-10	-12
2.075	-1	-3	-6	-7	-9	-13	-10	-4	-13	-10	-11
2.08333	-1	-2	-7	-7	-9	-14	-8	-4	-13	-10	-9
2.09167	-2	-1	-6	-8	-9	-15	-7	-3	-13	-11	-8
2.1	-2	-1	-8	-9	-8	-15	-8	-3	-13	-11	-8
2.10833	-1	-1	-8	-10	-7	-15	-9	-4	-12	-11	-8
2.11667	-1	-2	-9	-10	-7	-15	-9	-5	-12	-12	-7
2.125	0	-3	-9	-10	-7	-15	-9	-5	-12	-12	-7
2.13333	0	-3	-8	-10	-8	-15	-8	-4	-12	-12	-7
2.14167	0	-4	-7	-11	-9	-15	-8	-4	-12	-12	-7
2.15	0	-4	-7	-11	-9	-14	-7	-5	-12	-12	-7
2.15833	0	-4	-6	-10	-9	-15	-7	-4	-12	-12	-8
2.16667	-1	-5	-6	-10	-9	-14	-7	-4	-13	-12	-9
2.175	-1	-5	-6	-9	-9	-14	-8	-4	-14	-11	-9
2.18333	0	-5	-7	-10	-9	-14	-9	-3	-14	-11	-8
2.19167	0	-4	-7	-9	-9	-14	-9	-2	-13	-12	-8
2.2	-1	-4	-7	-9	-9	-15	-9	-3	-12	-12	-7
2.20833	-3	-5	-7	-9	-9	-15	-10	-4	-12	-12	-8
2.21667	-2	-5	-7	-11	-9	-15	-10	-5	-12	-12	-8
2.225	-2	-4	-6	-12	-10	-15	-10	-5	-12	-12	-8
2.23333	-1	-4	-7	-12	-11	-15	-9	-5	-13	-12	-9
2.24167	-2	-3	-7	-12	-12	-15	-9	-5	-13	-12	-9
2.25	-2	-2	-7	-11	-11	-16	-9	-5	-12	-12	-10
2.25833	-2	-1	-6	-11	-10	-16	-10	-5	-12	-12	-10
2.26667	-2	-2	-6	-12	-9	-17	-10	-5	-12	-13	-9
2.275	-2	-2	-6	-12	-9	-15	-10	-5	-12	-13	-9
2.28333	-3	-1	-7	-12	-9	-15	-10	-5	-13	-14	-9
2.29167	-3	-1	-7	-12	-9	-15	-9	-5	-13	-15	-10
2.3	-3	-2	-7	-10	-9	-16	-9	-5	-14	-14	-10
2.30833	-3	-2	-7	-10	-8	-16	-10	-5	-14	-13	-10
2.31667	-2	-1	-8	-10	-8	-17	-10	-5	-14	-12	-9
2.325	-1	-1	-8	-10	-8	-17	-9	-4	-13	-12	-10
2.33333	-1	-2	-8	-11	-8	-15	-8	-3	-14	-12	-11
2.34167	-1	-3	-8	-11	-8	-15	-8	-4	-15	-12	-11
2.35	-2	-3	-9	-11	-7	-15	-8	-4	-15	-12	-10
2.35833	-2	-4	-8	-10	-8	-16	-9	-5	-15	-12	-10
2.36667	-2	-4	-6	-10	-9	-16	-10	-5	-15	-13	-10
2.375	-2	-3	-5	-11	-9	-17	-10	-5	-13	-14	-10
2.38333	-2	-1	-5	-11	-9	-16	-10	-3	-13	-12	-10
2.39167	-3	0	-5	-11	-9	-16	-10	-3	-13	-11	-11
2.4	-3	0	-6	-10	-9	-16	-9	-4	-13	-12	-10
2.40833	-4	0	-6	-10	-9	-17	-10	-4	-13	-12	-9
2.41667	-4	0	-7	-10	-10	-17	-10	-4	-14	-13	-9
2.425	-2	0	-7	-9	-11	-17	-10	-4	-15	-13	-10
2.43333	-2	-1	-7	-10	-10	-17	-10	-5	-15	-14	-11
2.44167	-2	-2	-7	-10	-10	-18	-10	-6	-16	-14	-11
2.45	-2	-3	-7	-10	-10	-18	-10	-6	-16	-14	-12
2.45833	-2	-3	-7	-11	-11	-18	-10	-6	-16	-13	-12
2.46667	-1	-2	-7	-10	-11	-18	-9	-5	-15	-12	-11
2.475	-1	-3	-7	-10	-11	-19	-9	-5	-14	-12	-11
2.48333	0	-2	-7	-10	-11	-18	-9	-5	-14	-12	-12
2.49167	-1	-2	-7	-11	-10	-18	-10	-5	-15	-11	-11
2.5	0	-1	-7	-10	-10	-18	-12	-4	-14	-11	-11
2.50833	0	-1	-8	-10	-11	-17	-13	-4	-14	-12	-10
2.51667	0	-2	-9	-10	-12	-17	-12	-4	-13	-12	-10
2.525	0	-1	-9	-10	-12	-16	-11	-4	-14	-13	-11
2.53333	-2	-1	-9	-11	-12	-16	-11	-3	-14	-13	-11
2.54167	-2	-1	-9	-11	-12	-16	-11	-4	-14	-14	-10
2.55	-1	-1	-8	-11	-11	-16	-12	-5	-15	-15	-9
2.55833	-1	-1	-8	-10	-11	-17	-12	-5	-15	-15	-10
2.56667	-1	-3	-9	-10	-11	-19	-11	-5	-15	-15	-11
2.575	-2	-4	-9	-10	-11	-19	-10	-4	-15	-14	-11
2.58333	-2	-5	-10	-10	-10	-19	-11	-4	-15	-13	-11
2.59167	-2	-5	-10	-10	-9	-19	-11	-4	-15	-12	-11
2.6	-2	-4	-9	-10	-9	-19	-12	-4	-15	-12	-11
2.60833	-2	-3	-9	-10	-9	-19	-12	-4	-16	-13	-11
2.61667	-2	-2	-8	-10	-9	-18	-12	-4	-15	-13	-11
2.625	-2	-2	-8	-11	-10	-17	-12	-3	-15	-13	-11
2.63333	-2	-2	-7	-11	-10	-16	-11	-4	-15	-13	-11
2.64167	-3	-3	-6	-11	-9	-16	-10	-4	-15	-12	-12
2.65	-3	-3	-6	-11	-10	-17	-9	-5	-15	-12	-12
2.65833	-2	-3	-6	-10	-10	-17	-9	-5	-16	-13	-12
2.66667	-2	-3	-6	-11	-11	-18	-10	-5	-17	-15	-12
2.675	-1	-3	-6	-12	-11	-18	-10	-4	-17	-14	-12
2.68333	0	-2	-7	-12	-11	-19	-11	-4	-16	-13	-12
2.69167	1	-2	-7	-13	-11	-19	-11	-4	-16	-13	-13
2.7	0	-2	-7	-11	-10	-19	-11	-4	-16	-12	-14
2.70833	0	-2	-8	-10	-9	-19	-12	-4	-15	-12	-13
2.71667	-1	-3	-8	-9	-10	-18	-12	-5	-15	-12	-12
2.725	-2	-3	-8	-9	-11	-18	-12	-5	-15	-13	-12
2.73333	-3	-4	-8	-10	-11	-19	-12	-5	-15	-14	-12
2.74167	-2	-4	-8	-11	-11	-18	-11	-5	-15	-15	-12
2.75	-2	-4	-8	-12	-12	-18	-11	-5	-16	-16	-12
2.75833	-2	-4	-8	-12	-13	-18	-12	-5	-16	-15	-12
2.76667	-2	-3	-8	-11	-13	-19	-12	-4	-17	-15	-12
2.775	-1	-2	-9	-11	-13	-20	-12	-4	-17	-15	-12
2.78333	-1	-2	-9	-11	-12	-20	-12	-4	-17	-15	-12
2.79167	-1	-2	-8	-11	-12	-20	-12	-4	-17	-15	-12
2.8	-1	-2	-8	-11	-12	-20	-11	-5	-17	-16	-11
2.80833	-2	-2	-8	-12	-11	-19	-12	-6	-17	-16	-11
2.81667	-1	-2	-8	-12	-12	-19	-13	-6	-16	-16	-11
2.825	-1	-2	-8	-12	-12	-19	-14	-6	-16	-16	-12
2.83333	-2	-2	-9	-11	-12	-20	-14	-5	-17	-15	-12
2.84167	-1	-2	-9	-12	-12	-20	-14	-5	-17	-14	-12
2.85	-1	-2	-10	-12	-11	-20	-13	-5	-18	-15	-12
2.85833	-3	-2	-10	-12	-11	-20	-13	-6	-18	-15	-11
2.86667	-2	-2	-10	-12	-11	-20	-13	-6	-18	-14	-11
2.875	-1	-3	-9	-12	-10	-19	-13	-6	-18	-14	-13
2.88333	1	-3	-8	-12	-10	-20	-14	-5	-18	-14	-14
2.89167	1	-3	-7	-11	-11	-19	-15	-4	-17	-14	-14
2.9	0	-2	-7	-11	-12	-19	-15	-3	-18	-14	-14
2.90833	-1	-2	-8	-10	-12	-20	-14	-4	-19	-13	-15
2.91667	-1	-2	-8	-10	-12	-21	-14	-5	-20	-14	-16
2.925	-1	-3	-8	-10	-13	-21	-14	-5	-20	-14	-16
2.93333	0	-3	-8	-11	-13	-20	-13	-5	-20	-14	-15
2.94167	0	-3	-9	-11	-12	-20	-13	-5	-21	-15	-15
2.95	-1	-2	-9	-12	-11	-19	-13	-4	-20	-15	-14
2.95833	-1	-2	-10	-12	-11	-19	-13	-4	-19	-15	-14
2.96667	-1	-2	-10	-12	-11	-20	-13	-3	-19	-15	-14
2.975	-1	-2	-9	-12	-12	-20	-13	-4	-19	-14	-14
2.98333	-2	-2	-9	-11	-13	-20	-14	-5	-20	-13	-14
2.99167	-4	-2	-9	-11	-13	-20	-13	-4	-20	-13	-14
3	-4	-2	-9	-10	-13	-20	-13	-5	-20	-13	-14
3.00833	-4	-2	-9	-10	-12	-20	-12	-6	-20	-13	-14
3.01667	-4	-4	-9	-11	-12	-20	-11	-6	-20	-14	-14
3.025	-4	-5	-9	-11	-12	-21	-11	-6	-19	-14	-14
3.03333	-3	-5	-10	-12	-11	-21	-12	-7	-18	-14	-14
3.04167	-3	-5	-10	-13	-11	-21	-12	-6	-19	-14	-14
3.05	-3	-5	-10	-13	-12	-20	-12	-7	-19	-14	-14
3.05833	-2	-4	-9	-12	-13	-20	-12	-7	-19	-15	-14
3.06667	-2	-4	-9	-12	-14	-21	-12	-6	-18	-15	-13
3.075	-2	-4	-9	-12	-14	-22	-13	-6	-18	-15	-13
3.08333	-2	-4	-8	-12	-14	-22	-13	-6	-18	-16	-13
3.09167	-1	-5	-8	-12	-13	-21	-12	-6	-19	-16	-13
3.1	-1	-5	-7	-12	-12	-21	-12	-7	-19	-16	-14
3.10833	-1	-4	-7	-12	-12	-21	-12	-6	-20	-15	-15
3.11667	-2	-4	-8	-12	-12	-20	-12	-6	-20	-14	-15
3.125	-2	-4	-8	-12	-12	-19	-12	-6	-20	-13	-15
3.13333	-3	-4	-8	-13	-13	-19	-13	-6	-20	-13	-13
3.14167	-3	-3	-9	-13	-14	-21	-13	-6	-20	-14	-13
3.15	-3	-2	-9	-13	-15	-22	-14	-5	-19	-15	-13
3.15833	-3	-3	-9	-12	-16	-22	-14	-4	-19	-15	-14
3.16667	-3	-4	-8	-13	-16	-22	-14	-4	-19	-16	-14
3.175	-2	-4	-8	-12	-15	-22	-14	-5	-20	-16	-14
3.18333	-2	-3	-9	-13	-15	-22	-14	-5	-21	-17	-13
3.19167	-2	-2	-9	-14	-14	-22	-15	-5	-21	-17	-13
3.2	-2	-1	-9	-14	-13	-22	-15	-6	-21	-18	-14
3.20833	-4	-1	-9	-15	-13	-22	-15	-6	-21	-17	-15
3.21667	-5	-2	-10	-14	-13	-22	-14	-5	-22	-17	-15
3.225	-5	-3	-11	-14	-13	-22	-14	-5	-22	-17	-15
3.23333	-4	-4	-11	-14	-14	-21	-13	-4	-21	-17	-16
3.24167	-3	-4	-11	-13	-13	-20	-12	-4	-21	-17	-16
3.25	-2	-3	-11	-14	-13	-21	-12	-3	-22	-17	-16
3.25833	-2	-3	-10	-14	-14	-21	-13	-3	-22	-16	-16
3.26667	-3	-4	-10	-14	-15	-21	-13	-4	-23	-17	-15
3.275	-3	-4	-10	-14	-15	-21	-14	-5	-23	-17	-14
3.28333	-3	-4	-10	-13	-15	-22	-13	-6	-23	-16	-14
3.29167	-3	-4	-10	-13	-15	-22	-12	-6	-22	-16	-14
3.3	-2	-4	-9	-13	-16	-22	-12	-6	-22	-16	-15
3.30833	-2	-5	-9	-12	-16	-22	-11	-6	-22	-17	-15
3.31667	-2	-5	-9	-13	-16	-22	-12	-6	-22	-17	-15
3.325	-2	-5	-10	-14	-15	-22	-12	-6	-22	-16	-15
3.33333	-3	-5	-10	-15	-14	-22	-13	-6	-23	-16	-15
3.34167	-4	-5	-10	-15	-15	-22	-13	-6	-23	-17	-15
3.35	-4	-5	-10	-14	-14	-22	-14	-6	-23	-17	-16
3.35833	-4	-4	-10	-13	-14	-22	-15	-5	-23	-17	-17
3.36667	-3	-4	-11	-12	-14	-22	-15	-4	-22	-17	-16
3.375	-1	-5	-11	-12	-14	-21	-15	-4	-21	-17	-16
3.38333	0	-5	-11	-11	-15	-21	-15	-4	-20	-16	-16
3.39167	-1	-5	-11	-11	-15	-21	-14	-5	-21	-17	-16
3.4	-2	-5	-11	-12	-14	-22	-14	-5	-21	-17	-17
3.40833	-2	-4	-11	-13	-14	-22	-15	-5	-21	-17	-17
3.41667	-2	-4	-11	-13	-14	-22	-15	-5	-22	-17	-17
3.425	-2	-4	-11	-14	-14	-23	-15	-6	-22	-16	-16
3.43333	-2	-4	-11	-14	-14	-23	-15	-6	-24	-15	-16
3.44167	-2	-5	-11	-13	-13	-23	-14	-5	-24	-14	-16
3.45	-1	-4	-11	-14	-13	-23	-15	-5	-24	-15	-16
3.45833	-1	-3	-11	-13	-12	-23	-15	-5	-25	-15	-16
3.46667	-1	-4	-12	-13	-13	-23	-16	-5	-24	-16	-16
3.475	-1	-4	-12	-14	-13	-23	-17	-6	-23	-17	-16
3.48333	-1	-4	-12	-13	-14	-24	-17	-6	-23	-17	-15
3.49167	-1	-4	-10	-13	-14	-24	-16	-7	-23	-17	-15
3.5	-1	-4	-10	-14	-14	-24	-16	-7	-23	-16	-16
3.50833	-1	-5	-11	-14	-14	-25	-15	-7	-23	-16	-16
3.51667	-2	-5	-12	-13	-14	-25	-15	-8	-23	-17	-16
3.525	-3	-5	-12	-12	-14	-24	-14	-8	-22	-16	-17
3.53333	-3	-4	-12	-13	-14	-24	-13	-7	-22	-16	-17
3.54167	-2	-4	-12	-13	-15	-24	-13	-7	-23	-16	-18
3.55	-2	-3	-13	-13	-15	-23	-14	-6	-24	-16	-18
3.55833	-2	-2	-13	-13	-15	-22	-14	-7	-25	-17	-17
3.56667	-2	-2	-12	-13	-15	-22	-14	-7	-25	-17	-16
3.575	-1	-4	-12	-12	-15	-23	-15	-6	-24	-17	-16
3.58333	-2	-5	-12	-12	-16	-24	-14	-6	-24	-18	-16
3.59167	-2	-5	-12	-12	-15	-23	-14	-6	-24	-18	-17
3.6	-2	-5	-12	-13	-15	-24	-14	-7	-24	-18	-17
3.60833	-3	-5	-13	-14	-15	-23	-14	-8	-25	-18	-17
3.61667	-4	-5	-13	-15	-15	-23	-15	-8	-26	-18	-17
3.625	-4	-5	-13	-15	-15	-24	-15	-8	-26	-17	-17
3.63333	-3	-4	-13	-14	-15	-24	-16	-7	-25	-15	-16
3.64167	-3	-4	-13	-14	-14	-24	-16	-6	-23	-15	-17
3.65	-3	-3	-13	-14	-14	-25	-17	-6	-23	-15	-18
3.65833	-3	-3	-12	-13	-14	-25	-17	-6	-22	-14	-18
3.66667	-3	-3	-11	-14	-13	-25	-18	-6	-22	-15	-18
3.675	-2	-3	-12	-15	-13	-25	-17	-7	-23	-16	-18
3.68333	-3	-4	-11	-15	-13	-25	-16	-6	-23	-16	-17
3.69167	-3	-4	-12	-15	-14	-25	-15	-7	-24	-17	-16
3.7	-3	-5	-12	-14	-14	-25	-14	-7	-25	-17	-17
3.70833	-3	-5	-12	-14	-14	-25	-14	-7	-25	-17	-17
3.71667	-2	-6	-12	-13	-15	-25	-13	-7	-25	-17	-17
3.725	-2	-6	-12	-14	-16	-24	-13	-7	-25	-16	-16
3.73333	-2	-6	-11	-15	-16	-23	-14	-7	-24	-17	-16
3.74167	-3	-5	-11	-15	-16	-23	-14	-8	-23	-17	-16
3.75	-4	-5	-12	-16	-17	-23	-15	-8	-23	-17	-16
3.75833	-4	-4	-12	-16	-17	-23	-15	-8	-23	-17	-16
3.76667	-3	-4	-13	-16	-16	-24	-16	-9	-25	-17	-16
3.775	-3	-4	-13	-16	-16	-24	-17	-8	-25	-18	-16
3.78333	-2	-3	-13	-15	-15	-25	-18	-8	-25	-18	-16
3.79167	-2	-3	-14	-14	-15	-25	-17	-8	-26	-18	-16
3.8	-2	-3	-14	-15	-16	-25	-17	-8	-25	-17	-17
3.80833	-2	-3	-13	-16	-16	-25	-16	-8	-25	-17	-17
3.81667	-3	-4	-13	-16	-16	-25	-16	-8	-26	-17	-17
3.825	-3	-5	-12	-16	-15	-25	-16	-8	-25	-16	-17
3.83333	-3	-6	-12	-15	-16	-26	-17	-9	-25	-16	-17
3.84167	-3	-6	-11	-15	-16	-26	-17	-9	-25	-16	-17
3.85	-2	-6	-11	-14	-16	-26	-19	-9	-25	-17	-17
3.85833	-2	-6	-12	-13	-16	-27	-19	-9	-25	-17	-18
3.86667	-2	-5	-12	-13	-16	-27	-18	-9	-25	-17	-18
3.875	-2	-5	-12	-12	-16	-26	-18	-9	-24	-17	-17
3.88333	-1	-5	-13	-12	-16	-27	-17	-9	-25	-17	-16
3.89167	-1	-5	-13	-13	-16	-27	-17	-9	-25	-16	-16
3.9	0	-5	-12	-14	-15	-27	-18	-9	-25	-16	-17
3.90833	0	-5	-12	-15	-15	-27	-18	-8	-26	-17	-17
3.91667	0	-5	-12	-15	-16	-27	-18	-7	-26	-17	-17
3.925	-1	-5	-13	-15	-16	-27	-17	-8	-27	-17	-17
3.93333	-1	-4	-13	-15	-16	-27	-16	-8	-27	-17	-17
3.94167	-1	-4	-13	-14	-15	-27	-15	-8	-27	-17	-17
3.95	-1	-4	-13	-12	-15	-27	-15	-7	-27	-17	-17
3.95833	-1	-3	-12	-12	-15	-26	-16	-7	-27	-17	-17
3.96667	-2	-4	-12	-13	-14	-27	-15	-8	-27	-16	-17
3.975	-2	-5	-12	-13	-15	-26	-15	-7	-26	-16	-18
3.98333	-2	-4	-11	-13	-16	-27	-14	-6	-25	-15	-19
3.99167	-4	-5	-11	-14	-16	-27	-15	-6	-25	-16	-18
4	-5	-6	-11	-15	-16	-27	-15	-6	-26	-17	-18
4.00833	-6	-6	-12	-15	-17	-27	-16	-7	-26	-17	-18
4.01667	-6	-5	-12	-15	-17	-27	-17	-7	-25	-17	-18
4.025	-5	-5	-13	-15	-17	-28	-16	-8	-25	-17	-17
4.03333	-4	-5	-12	-14	-16	-27	-16	-8	-26	-17	-17
4.04167	-3	-6	-12	-13	-16	-27	-16	-9	-27	-18	-17
4.05	-3	-6	-12	-14	-15	-27	-17	-10	-27	-18	-16
4.05833	-3	-7	-12	-14	-15	-27	-17	-10	-28	-19	-15
4.06667	-3	-7	-13	-15	-15	-27	-17	-9	-28	-19	-16
4.075	-2	-6	-14	-15	-16	-27	-16	-9	-27	-19	-16
4.08333	-2	-5	-14	-15	-16	-27	-17	-9	-26	-19	-17
4.09167	-1	-5	-14	-15	-16	-27	-17	-9	-26	-19	-17
4.1	-1	-5	-13	-15	-15	-27	-17	-11	-27	-19	-17
4.10833	-1	-6	-13	-15	-16	-27	-17	-11	-27	-19	-16
4.11667	-1	-6	-13	-15	-16	-27	-17	-11	-27	-18	-17
4.125	-1	-6	-13	-17	-16	-27	-17	-11	-28	-16	-17
4.13333	-1	-5	-13	-17	-17	-27	-16	-11	-27	-16	-16
4.14167	-1	-5	-13	-17	-17	-26	-16	-10	-28	-16	-17
4.15	-2	-5	-13	-17	-17	-26	-15	-9	-28	-17	-16
4.15833	-1	-5	-13	-16	-16	-25	-16	-8	-27	-18	-17
4.16667	-1	-5	-13	-15	-16	-25	-15	-9	-27	-19	-16
4.175	0	-5	-12	-15	-16	-25	-17	-10	-28	-20	-16
4.18333	-1	-5	-11	-16	-16	-26	-18	-10	-29	-19	-16
4.19167	-1	-5	-12	-16	-16	-27	-17	-11	-29	-19	-16
4.2	-1	-6	-12	-17	-16	-27	-17	-11	-28	-18	-16
4.20833	-2	-5	-12	-18	-17	-26	-17	-11	-28	-17	-17
4.21667	-2	-5	-12	-18	-17	-27	-17	-11	-27	-17	-17
4.225	-2	-5	-11	-18	-18	-27	-16	-11	-27	-16	-17
4.23333	-2	-5	-12	-18	-18	-28	-15	-10	-28	-17	-16
4.24167	-2	-5	-12	-18	-18	-29	-15	-10	-29	-16	-16
4.25	-2	-4	-13	-17	-17	-29	-16	-9	-29	-16	-17
4.25833	-2	-4	-13	-17	-16	-28	-17	-9	-29	-16	-18
4.26667	-2	-5	-13	-16	-16	-29	-17	-10	-29	-17	-18
4.275	-2	-5	-13	-16	-16	-29	-17	-11	-28	-17	-18
4.28333	-2	-5	-13	-16	-15	-29	-16	-11	-28	-18	-17
4.29167	-2	-5	-14	-16	-15	-28	-15	-11	-27	-19	-16
4.3	-2	-5	-13	-17	-14	-28	-15	-10	-26	-19	-17
4.30833	-2	-5	-12	-17	-14	-27	-15	-10	-26	-19	-18
4.31667	-3	-4	-12	-17	-15	-27	-15	-10	-26	-20	-18
4.325	-4	-4	-12	-17	-16	-27	-16	-9	-28	-20	-18
4.33333	-3	-4	-13	-17	-18	-28	-15	-9	-29	-20	-18
4.34167	-4	-4	-13	-18	-19	-28	-15	-10	-28	-20	-18
4.35	-4	-4	-14	-18	-18	-28	-16	-11	-28	-20	-18
4.35833	-5	-4	-14	-17	-18	-28	-15	-11	-28	-20	-18
4.36667	-4	-4	-14	-17	-18	-28	-16	-11	-28	-20	-18
4.375	-4	-4	-13	-16	-18	-29	-16	-11	-28	-19	-18
4.38333	-4	-4	-12	-16	-18	-30	-16	-11	-28	-20	-18
4.39167	-3	-3	-13	-17	-17	-29	-16	-10	-28	-21	-18
4.4	-3	-3	-13	-18	-17	-29	-16	-10	-28	-21	-19
4.40833	-3	-3	-13	-18	-17	-29	-17	-11	-28	-21	-18
4.41667	-3	-4	-13	-18	-16	-29	-17	-11	-29	-20	-18
4.425	-3	-4	-12	-19	-16	-30	-17	-11	-29	-19	-17
4.43333	-3	-4	-11	-19	-16	-31	-17	-12	-28	-19	-17
4.44167	-3	-3	-11	-19	-16	-31	-18	-12	-30	-19	-18
4.45	-3	-4	-11	-18	-17	-31	-18	-11	-31	-19	-18
4.45833	-2	-4	-12	-18	-17	-31	-18	-10	-32	-19	-18
4.46667	-2	-4	-12	-18	-17	-32	-17	-10	-31	-19	-17
4.475	-3	-4	-12	-18	-17	-32	-18	-10	-31	-19	-17
4.48333	-4	-5	-12	-17	-17	-31	-18	-10	-31	-18	-18
4.49167	-5	-5	-12	-17	-17	-31	-18	-11	-30	-17	-19
4.5	-4	-3	-11	-17	-17	-31	-18	-10	-30	-18	-20
4.50833	-5	-3	-11	-17	-16	-32	-17	-10	-30	-19	-19
4.51667	-4	-3	-11	-18	-16	-31	-17	-10	-29	-19	-19
4.525	-4	-4	-11	-19	-17	-31	-17	-10	-29	-19	-19
4.53333	-4	-4	-11	-20	-17	-30	-16	-10	-29	-19	-19
4.54167	-4	-4	-12	-20	-17	-30	-16	-10	-28	-19	-18
4.55	-4	-5	-13	-19	-17	-30	-17	-10	-29	-20	-18
4.55833	-4	-6	-13	-20	-17	-30	-17	-10	-29	-20	-17
4.56667	-3	-5	-14	-20	-17	-29	-17	-10	-30	-20	-17
4.575	-3	-5	-14	-20	-17	-29	-18	-10	-30	-20	-18
4.58333	-4	-5	-15	-19	-18	-30	-18	-11	-29	-20	-19
4.59167	-4	-4	-14	-19	-19	-30	-18	-11	-29	-20	-20
4.6	-5	-5	-14	-18	-20	-31	-18	-11	-30	-21	-20
4.60833	-5	-5	-14	-19	-20	-31	-18	-10	-31	-20	-20
4.61667	-4	-4	-14	-19	-21	-30	-18	-9	-32	-20	-20
4.625	-3	-4	-13	-19	-20	-30	-17	-9	-33	-20	-20
4.63333	-4	-4	-13	-19	-19	-29	-17	-9	-33	-20	-20
4.64167	-4	-4	-13	-19	-19	-29	-17	-8	-33	-20	-20
4.65	-4	-4	-13	-19	-19	-29	-17	-8	-31	-20	-20
4.65833	-3	-5	-13	-19	-19	-28	-17	-9	-30	-19	-20
4.66667	-2	-6	-13	-19	-19	-28	-17	-10	-30	-19	-20
4.675	-2	-6	-14	-18	-18	-28	-17	-10	-30	-19	-20
4.68333	-2	-6	-15	-18	-18	-28	-17	-9	-30	-20	-19
4.69167	-2	-6	-15	-19	-18	-29	-17	-9	-30	-20	-19
4.7	-1	-6	-16	-19	-17	-29	-17	-9	-29	-21	-19
4.70833	-1	-6	-16	-20	-17	-30	-18	-10	-28	-21	-20
4.71667	-1	-6	-15	-20	-17	-30	-19	-10	-28	-21	-20
4.725	-1	-5	-14	-19	-17	-31	-19	-10	-29	-21	-20
4.73333	-1	-4	-13	-19	-17	-31	-20	-11	-30	-22	-20
4.74167	-1	-3	-13	-20	-18	-30	-20	-11	-31	-21	-20
4.75	-2	-4	-13	-19	-19	-30	-20	-11	-31	-20	-20
4.75833	-2	-5	-13	-19	-19	-31	-20	-11	-31	-20	-19
4.76667	-3	-5	-15	-20	-19	-31	-19	-10	-31	-21	-20
4.775	-3	-5	-15	-20	-18	-32	-19	-10	-32	-21	-20
4.78333	-3	-6	-16	-20	-18	-33	-19	-9	-32	-21	-21
4.79167	-2	-6	-15	-20	-18	-33	-18	-9	-32	-21	-21
4.8	-2	-6	-15	-21	-19	-32	-18	-9	-31	-21	-21
4.80833	-2	-6	-15	-21	-19	-31	-17	-9	-31	-22	-21
4.81667	-3	-6	-15	-20	-20	-31	-17	-9	-31	-22	-21
4.825	-3	-6	-14	-19	-20	-30	-18	-10	-31	-21	-21
4.83333	-3	-5	-14	-19	-20	-30	-17	-11	-32	-21	-21
4.84167	-3	-5	-14	-19	-20	-30	-18	-10	-32	-22	-21
4.85	-3	-5	-13	-19	-19	-30	-18	-11	-32	-22	-21
4.85833	-3	-6	-13	-19	-19	-30	-18	-10	-32	-22	-21
4.86667	-3	-7	-12	-19	-19	-31	-18	-10	-31	-21	-20
4.875	-3	-7	-12	-19	-19	-31	-18	-11	-31	-21	-21
4.88333	-4	-7	-12	-19	-19	-32	-19	-11	-31	-21	-21
4.89167	-4	-6	-12	-19	-19	-33	-19	-10	-32	-20	-21
4.9	-4	-6	-11	-19	-20	-33	-18	-10	-33	-21	-21
4.90833	-3	-6	-11	-18	-20	-33	-19	-10	-33	-22	-22
4.91667	-3	-6	-12	-18	-19	-33	-19	-9	-32	-21	-22
4.925	-2	-6	-12	-19	-19	-32	-18	-9	-32	-21	-22
4.93333	-2	-6	-12	-19	-20	-31	-17	-9	-31	-21	-21
4.94167	-3	-5	-12	-19	-20	-32	-17	-10	-32	-21	-20
4.95	-3	-5	-13	-19	-20	-33	-18	-10	-33	-21	-21
4.95833	-4	-5	-14	-20	-20	-32	-18	-11	-33	-21	-22
4.96667	-3	-6	-14	-20	-19	-32	-17	-11	-33	-22	-22
4.975	-2	-6	-15	-20	-20	-33	-17	-10	-33	-22	-21
4.98333	-3	-6	-15	-20	-19	-32	-18	-10	-33	-22	-21
4.99167	-3	-6	-14	-21	-19	-32	-18	-10	-33	-22	-21
5	-3	-6	-14	-21	-20	-31	-18	-10	-33	-20	-21
5.00833	-3	-5	-14	-20	-21	-31	-19	-10	-33	-19	-21
5.01667	-3	-4	-14	-19	-21	-32	-19	-10	-33	-19	-20
5.025	-2	-4	-14	-20	-21	-32	-19	-11	-35	-20	-21
5.03333	-2	-4	-14	-20	-21	-33	-18	-11	-35	-21	-22
5.04167	-2	-6	-13	-20	-20	-32	-18	-12	-34	-21	-22
5.05	-3	-7	-13	-20	-20	-31	-18	-12	-33	-21	-22
5.05833	-3	-7	-13	-20	-20	-31	-17	-11	-33	-21	-23
5.06667	-4	-7	-14	-21	-20	-32	-18	-11	-34	-20	-23
5.075	-4	-6	-14	-21	-20	-31	-18	-11	-35	-20	-22
5.08333	-4	-6	-13	-21	-20	-31	-18	-10	-35	-20	-21
5.09167	-3	-6	-13	-21	-18	-32	-18	-10	-36	-20	-21
5.1	-3	-7	-13	-21	-18	-32	-17	-10	-35	-20	-21
5.10833	-3	-7	-13	-20	-18	-32	-16	-10	-35	-20	-21
5.11667	-3	-6	-13	-20	-19	-32	-17	-10	-34	-21	-20
5.125	-3	-7	-13	-20	-19	-31	-18	-10	-34	-22	-20
5.13333	-3	-8	-13	-20	-19	-32	-18	-10	-35	-21	-20
5.14167	-3	-8	-13	-19	-20	-32	-19	-11	-35	-20	-20
5.15	-3	-9	-15	-19	-20	-32	-19	-11	-34	-20	-21
5.15833	-3	-9	-15	-19	-20	-32	-18	-11	-34	-21	-22
5.16667	-2	-8	-15	-20	-20	-32	-18	-11	-34	-21	-22
5.175	-2	-7	-15	-20	-20	-33	-19	-11	-34	-21	-23
5.18333	-3	-6	-15	-20	-20	-33	-19	-11	-34	-22	-23
5.19167	-3	-6	-15	-21	-21	-32	-19	-11	-34	-23	-22
5.2	-3	-6	-15	-21	-23	-31	-19	-12	-34	-23	-21
5.20833	-2	-6	-14	-21	-23	-32	-19	-13	-34	-22	-20
5.21667	-1	-7	-14	-20	-22	-32	-19	-14	-35	-22	-20
5.225	-1	-7	-14	-20	-21	-33	-19	-14	-36	-22	-21
5.23333	-1	-8	-14	-20	-21	-34	-19	-14	-36	-23	-21
5.24167	-2	-7	-15	-20	-22	-34	-19	-12	-36	-23	-22
5.25	-4	-7	-15	-19	-22	-34	-19	-11	-36	-22	-22
5.25833	-4	-7	-15	-19	-22	-33	-19	-10	-36	-23	-22
5.26667	-5	-6	-16	-20	-21	-32	-18	-10	-36	-23	-22
5.275	-4	-5	-15	-20	-20	-32	-18	-10	-36	-22	-23
5.28333	-4	-5	-16	-20	-20	-31	-17	-9	-36	-21	-24
5.29167	-3	-4	-16	-20	-20	-32	-18	-9	-36	-21	-24
5.3	-2	-4	-16	-20	-20	-32	-19	-9	-36	-21	-24
5.30833	-2	-5	-16	-21	-19	-33	-19	-11	-37	-21	-22
5.31667	-2	-5	-15	-21	-20	-34	-20	-12	-36	-22	-22
5.325	-3	-5	-15	-21	-22	-34	-19	-11	-36	-22	-22
5.33333	-2	-6	-15	-21	-23	-34	-19	-11	-36	-22	-23
5.34167	-2	-7	-16	-21	-22	-35	-18	-12	-35	-22	-24
5.35	-3	-7	-15	-21	-22	-34	-18	-11	-35	-22	-24
5.35833	-3	-6	-15	-21	-21	-34	-18	-11	-35	-23	-25
5.36667	-3	-6	-15	-20	-22	-34	-18	-11	-34	-23	-25
5.375	-3	-6	-14	-21	-22	-34	-19	-12	-33	-23	-24
5.38333	-3	-6	-14	-21	-22	-33	-19	-11	-32	-24	-24
5.39167	-3	-7	-14	-21	-22	-33	-19	-10	-33	-23	-23
5.4	-3	-7	-15	-21	-22	-32	-19	-11	-34	-22	-24
5.40833	-3	-8	-15	-21	-23	-32	-19	-11	-35	-22	-24
5.41667	-3	-9	-15	-22	-22	-32	-18	-11	-35	-22	-25
5.425	-3	-8	-15	-21	-22	-32	-19	-11	-34	-21	-25
5.43333	-3	-7	-15	-21	-23	-32	-20	-11	-35	-21	-25
5.44167	-3	-6	-15	-21	-23	-33	-20	-10	-34	-20	-24
5.45	-3	-5	-15	-21	-23	-33	-19	-10	-34	-20	-24
5.45833	-3	-4	-15	-21	-22	-34	-17	-10	-33	-21	-25
5.46667	-3	-5	-15	-21	-22	-34	-17	-10	-33	-22	-25
5.475	-3	-6	-15	-21	-21	-34	-18	-10	-33	-23	-24
5.48333	-3	-7	-16	-22	-21	-33	-20	-11	-34	-22	-24
5.49167	-3	-7	-15	-23	-22	-33	-20	-11	-35	-22	-24
5.5	-3	-8	-15	-22	-22	-33	-19	-11	-36	-21	-23
5.50833	-4	-8	-14	-22	-23	-34	-18	-11	-36	-22	-22
5.51667	-4	-7	-14	-22	-24	-34	-18	-12	-36	-22	-22
5.525	-3	-6	-15	-23	-23	-34	-18	-13	-36	-22	-23
5.53333	-3	-7	-15	-23	-23	-34	-19	-13	-35	-21	-23
5.54167	-3	-7	-15	-22	-22	-34	-20	-14	-35	-21	-23
5.55	-3	-7	-15	-22	-22	-35	-20	-13	-36	-22	-23
5.55833	-3	-7	-15	-21	-22	-35	-20	-13	-36	-23	-23
5.56667	-4	-8	-14	-20	-21	-35	-20	-12	-35	-23	-23
5.575	-2	-8	-14	-20	-22	-35	-20	-12	-35	-23	-23
5.58333	-2	-8	-15	-20	-23	-36	-21	-11	-34	-24	-23
5.59167	-2	-8	-15	-21	-23	-36	-21	-11	-34	-23	-23
5.6	-2	-7	-14	-22	-24	-36	-21	-11	-33	-23	-24
5.60833	-1	-7	-14	-22	-23	-36	-21	-11	-33	-23	-23
5.61667	-1	-6	-14	-22	-23	-34	-20	-11	-33	-23	-23
5.625	-1	-5	-14	-22	-21	-33	-20	-12	-35	-22	-23
5.63333	-1	-4	-15	-23	-21	-34	-20	-13	-35	-22	-23
5.64167	-1	-5	-16	-23	-21	-35	-21	-13	-36	-22	-23
5.65	-1	-7	-16	-23	-21	-35	-21	-14	-36	-22	-23
5.65833	-2	-8	-16	-22	-22	-35	-20	-13	-37	-22	-23
5.66667	-2	-9	-16	-21	-22	-35	-20	-13	-36	-23	-23
5.675	-3	-8	-16	-22	-22	-36	-19	-12	-36	-24	-24
5.68333	-3	-7	-15	-21	-21	-36	-19	-12	-36	-24	-24
5.69167	-2	-8	-15	-21	-20	-36	-18	-12	-37	-24	-24
5.7	-2	-8	-16	-22	-20	-36	-19	-13	-37	-24	-25
5.70833	-1	-8	-17	-22	-19	-36	-19	-13	-38	-23	-25
5.71667	0	-7	-17	-21	-20	-37	-18	-14	-38	-23	-26
5.725	-1	-7	-17	-21	-21	-36	-18	-14	-38	-24	-26
5.73333	-2	-7	-16	-22	-21	-36	-19	-13	-38	-24	-25
5.74167	-3	-7	-16	-23	-21	-35	-20	-13	-39	-23	-24
5.75	-3	-7	-16	-23	-21	-36	-21	-13	-39	-23	-24
5.75833	-4	-7	-16	-22	-21	-35	-21	-13	-38	-23	-24
5.76667	-4	-7	-16	-22	-21	-36	-21	-12	-38	-23	-23
5.775	-4	-8	-16	-22	-22	-36	-21	-12	-37	-24	-23
5.78333	-4	-7	-17	-22	-22	-37	-21	-12	-36	-24	-24
5.79167	-3	-7	-17	-22	-23	-37	-21	-11	-36	-24	-25
5.8	-3	-6	-18	-22	-23	-37	-21	-12	-36	-24	-25
5.80833	-3	-6	-17	-21	-22	-37	-20	-12	-37	-24	-25
5.81667	-3	-6	-16	-21	-22	-36	-21	-13	-38	-23	-25
5.825	-2	-7	-15	-21	-22	-35	-21	-13	-39	-22	-24
5.83333	-1	-7	-15	-21	-21	-36	-21	-14	-39	-23	-24
5.84167	-1	-7	-15	-21	-21	-36	-21	-13	-39	-23	-24
5.85	-1	-7	-15	-21	-21	-36	-20	-14	-38	-23	-24
5.85833	-2	-7	-16	-21	-21	-36	-19	-14	-37	-23	-24
5.86667	-2	-7	-15	-22	-21	-36	-20	-15	-36	-22	-25
5.875	-3	-6	-15	-22	-21	-35	-20	-14	-38	-21	-26
5.88333	-3	-6	-14	-23	-20	-35	-21	-15	-39	-21	-26
5.89167	-3	-5	-14	-23	-20	-35	-22	-15	-39	-22	-26
5.9	-2	-5	-15	-22	-20	-35	-23	-14	-38	-24	-26
5.90833	-2	-6	-14	-22	-21	-36	-24	-14	-38	-25	-26
5.91667	-2	-7	-15	-23	-22	-35	-24	-14	-38	-25	-26
5.925	-3	-7	-15	-24	-21	-35	-23	-14	-38	-24	-25
5.93333	-3	-7	-15	-24	-21	-35	-23	-15	-38	-24	-25
5.94167	-2	-8	-16	-24	-21	-35	-22	-16	-38	-23	-25
5.95	-2	-8	-16	-24	-21	-35	-22	-15	-39	-22	-25
5.95833	-2	-9	-16	-24	-21	-35	-22	-14	-39	-21	-24
5.96667	-2	-9	-16	-24	-21	-35	-22	-14	-40	-22	-24
5.975	-3	-8	-16	-23	-22	-35	-22	-13	-40	-22	-24
5.98333	-3	-8	-16	-22	-22	-35	-21	-13	-40	-22	-24
5.99167	-3	-8	-16	-22	-21	-36	-21	-14	-41	-22	-23
6	-3	-8	-16	-23	-21	-37	-21	-13	-41	-22	-24
6.00833	-3	-9	-16	-23	-22	-38	-21	-13	-40	-22	-25
6.01667	-3	-9	-15	-23	-22	-37	-21	-13	-40	-23	-25
6.025	-3	-10	-16	-22	-22	-37	-21	-14	-41	-24	-25
6.03333	-3	-10	-16	-22	-22	-36	-21	-14	-41	-25	-26
6.04167	-3	-9	-15	-23	-21	-37	-21	-13	-41	-26	-26
6.05	-3	-8	-15	-23	-22	-37	-21	-13	-40	-25	-25
6.05833	-3	-6	-16	-23	-22	-37	-22	-12	-40	-24	-25
6.06667	-3	-5	-17	-24	-22	-38	-22	-12	-40	-24	-25
6.075	-4	-5	-17	-23	-23	-38	-23	-11	-41	-24	-25
6.08333	-4	-5	-17	-23	-24	-37	-22	-11	-40	-25	-24
6.09167	-4	-6	-17	-24	-24	-36	-22	-12	-40	-25	-24
6.1	-4	-7	-18	-24	-24	-36	-22	-12	-40	-24	-25
6.10833	-4	-6	-17	-24	-24	-36	-22	-11	-40	-23	-25
6.11667	-4	-6	-17	-23	-23	-36	-23	-11	-40	-23	-25
6.125	-4	-6	-17	-22	-23	-36	-23	-11	-39	-24	-24
6.13333	-4	-7	-16	-22	-24	-36	-22	-11	-39	-25	-24
6.14167	-4	-7	-17	-21	-24	-36	-22	-11	-38	-26	-24
6.15	-4	-7	-17	-21	-24	-37	-22	-12	-37	-26	-25
6.15833	-3	-7	-17	-22	-24	-37	-22	-12	-37	-26	-25
6.16667	-4	-6	-18	-23	-24	-37	-23	-12	-37	-25	-25
6.175	-4	-6	-18	-23	-24	-37	-23	-12	-38	-24	-25
6.18333	-4	-7	-18	-23	-24	-37	-23	-13	-38	-24	-25
6.19167	-3	-7	-17	-22	-23	-37	-23	-13	-38	-23	-25
6.2	-3	-6	-17	-22	-23	-38	-23	-13	-38	-23	-25
6.20833	-3	-6	-18	-23	-24	-38	-23	-12	-39	-23	-25
6.21667	-4	-7	-18	-23	-25	-37	-23	-13	-39	-23	-26
6.225	-6	-8	-18	-24	-25	-38	-21	-13	-40	-25	-26
6.23333	-6	-8	-18	-24	-24	-39	-20	-12	-41	-25	-26
6.24167	-5	-9	-19	-24	-23	-40	-20	-12	-40	-25	-25
6.25	-4	-8	-19	-24	-23	-40	-20	-12	-40	-25	-25
6.25833	-3	-8	-19	-23	-23	-39	-20	-12	-40	-24	-25
6.26667	-4	-7	-18	-23	-23	-39	-20	-13	-40	-25	-24
6.275	-3	-6	-17	-23	-23	-38	-21	-13	-39	-25	-25
6.28333	-3	-7	-17	-24	-23	-38	-22	-12	-39	-26	-25
6.29167	-4	-8	-16	-23	-23	-38	-23	-12	-39	-26	-26
6.3	-5	-8	-17	-23	-23	-39	-22	-12	-40	-26	-26
6.30833	-5	-8	-17	-23	-22	-39	-22	-12	-41	-26	-26
6.31667	-5	-8	-18	-23	-23	-40	-21	-12	-41	-25	-26
6.325	-4	-7	-18	-23	-24	-40	-21	-12	-41	-24	-26
6.33333	-3	-7	-19	-23	-24	-40	-21	-11	-41	-24	-26
6.34167	-3	-7	-19	-23	-24	-40	-21	-12	-41	-24	-25
6.35	-3	-7	-19	-22	-24	-39	-21	-12	-41	-25	-25
6.35833	-3	-7	-17	-23	-24	-39	-21	-12	-41	-25	-25
6.36667	-4	-8	-16	-23	-24	-39	-22	-12	-41	-26	-26
6.375	-4	-8	-15	-23	-25	-39	-22	-12	-40	-26	-26
6.38333	-4	-7	-15	-24	-25	-40	-22	-13	-39	-26	-26
6.39167	-4	-6	-16	-24	-24	-40	-21	-14	-39	-26	-26
6.4	-3	-7	-16	-24	-24	-39	-20	-14	-39	-25	-25
6.40833	-3	-8	-17	-24	-23	-38	-19	-14	-38	-25	-26
6.41667	-4	-9	-16	-25	-22	-38	-19	-14	-39	-25	-25
6.425	-5	-9	-16	-25	-22	-38	-20	-13	-39	-24	-26
6.43333	-5	-8	-15	-24	-23	-39	-21	-12	-40	-25	-26
6.44167	-5	-8	-15	-24	-23	-38	-22	-12	-41	-26	-26
6.45	-4	-8	-16	-24	-23	-38	-22	-11	-41	-26	-26
6.45833	-4	-10	-16	-24	-24	-38	-24	-11	-41	-26	-26
6.46667	-3	-10	-17	-24	-25	-39	-24	-12	-40	-26	-27
6.475	-3	-9	-17	-24	-24	-39	-24	-13	-40	-26	-27
6.48333	-3	-8	-17	-23	-24	-40	-23	-13	-40	-26	-27
6.49167	-3	-7	-17	-24	-24	-40	-22	-14	-40	-26	-27
6.5	-3	-7	-17	-24	-24	-40	-21	-14	-40	-25	-27
6.50833	-4	-7	-17	-24	-24	-40	-22	-13	-40	-25	-26
6.51667	-5	-7	-17	-23	-24	-39	-23	-13	-40	-24	-26
6.525	-5	-7	-17	-23	-24	-40	-23	-13	-40	-24	-24
6.53333	-5	-7	-17	-23	-24	-40	-23	-13	-40	-25	-23
6.54167	-4	-7	-16	-23	-25	-40	-24	-13	-39	-25	-24
6.55	-4	-8	-16	-25	-25	-41	-23	-14	-39	-26	-24
6.55833	-4	-8	-17	-26	-25	-41	-23	-14	-40	-25	-25
6.56667	-4	-8	-16	-27	-24	-42	-23	-14	-41	-26	-26
6.575	-5	-8	-16	-27	-24	-42	-23	-14	-42	-25	-26
6.58333	-5	-7	-17	-26	-24	-43	-23	-15	-43	-25	-27
6.59167	-6	-7	-18	-26	-24	-43	-23	-15	-42	-26	-27
6.6	-6	-7	-20	-25	-25	-42	-24	-15	-42	-26	-27
6.60833	-6	-7	-21	-25	-25	-41	-24	-15	-41	-26	-27
6.61667	-6	-6	-20	-25	-25	-41	-24	-15	-41	-26	-26
6.625	-6	-5	-20	-25	-26	-41	-23	-15	-41	-27	-24
6.63333	-6	-5	-20	-26	-25	-41	-22	-14	-41	-27	-25
6.64167	-5	-6	-19	-25	-25	-40	-22	-14	-41	-26	-25
6.65	-5	-7	-18	-25	-25	-40	-23	-15	-40	-26	-25
6.65833	-5	-6	-17	-26	-24	-40	-23	-15	-40	-25	-25
6.66667	-5	-6	-18	-25	-24	-41	-23	-15	-41	-26	-25
6.675	-4	-6	-18	-25	-24	-41	-24	-16	-40	-26	-26
6.68333	-4	-7	-18	-25	-24	-42	-24	-16	-41	-26	-26
6.69167	-4	-7	-18	-24	-24	-41	-25	-16	-42	-26	-26
6.7	-4	-7	-18	-24	-24	-41	-25	-15	-42	-27	-26
6.70833	-3	-8	-17	-24	-24	-41	-24	-15	-42	-27	-26
6.71667	-3	-8	-17	-24	-24	-42	-23	-15	-42	-27	-26
6.725	-3	-8	-17	-24	-25	-42	-24	-14	-42	-27	-25
6.73333	-3	-8	-16	-25	-26	-42	-24	-15	-41	-27	-25
6.74167	-3	-7	-17	-26	-26	-41	-25	-15	-41	-27	-25
6.75	-4	-8	-17	-26	-26	-41	-24	-15	-41	-28	-25
6.75833	-4	-8	-17	-26	-26	-42	-24	-14	-41	-28	-26
6.76667	-4	-9	-17	-26	-26	-42	-24	-15	-41	-27	-27
6.775	-4	-9	-18	-26	-26	-42	-25	-15	-41	-26	-27
6.78333	-4	-8	-18	-26	-26	-41	-24	-15	-41	-26	-28
6.79167	-3	-7	-18	-26	-25	-40	-24	-15	-41	-26	-27
6.8	-2	-7	-18	-26	-26	-40	-23	-16	-41	-26	-26
6.80833	-1	-8	-18	-25	-26	-40	-22	-15	-42	-26	-26
6.81667	-2	-8	-18	-24	-26	-41	-23	-15	-42	-26	-27
6.825	-3	-7	-17	-24	-24	-42	-25	-15	-43	-26	-28
6.83333	-3	-7	-18	-25	-23	-43	-25	-15	-43	-25	-29
6.84167	-3	-7	-19	-25	-23	-43	-25	-14	-42	-25	-29
6.85	-3	-7	-19	-25	-24	-44	-24	-15	-42	-26	-29
6.85833	-3	-7	-18	-24	-24	-43	-24	-15	-43	-27	-29
6.86667	-4	-8	-17	-25	-25	-43	-24	-16	-43	-28	-28
6.875	-4	-9	-18	-25	-26	-43	-24	-16	-43	-28	-28
6.88333	-3	-9	-18	-26	-25	-43	-24	-17	-42	-27	-28
6.89167	-3	-9	-18	-26	-24	-42	-23	-17	-41	-26	-28
6.9	-4	-8	-18	-26	-23	-42	-23	-16	-42	-25	-28
6.90833	-4	-7	-19	-26	-23	-42	-23	-16	-44	-26	-28
6.91667	-5	-6	-19	-26	-23	-42	-24	-16	-44	-27	-28
6.925	-4	-6	-19	-26	-23	-42	-24	-16	-44	-27	-29
6.93333	-3	-6	-19	-27	-24	-42	-23	-17	-44	-27	-29
6.94167	-2	-7	-20	-26	-24	-43	-23	-17	-43	-26	-28
6.95	-2	-7	-20	-25	-23	-43	-23	-17	-42	-26	-28
6.95833	-3	-7	-20	-25	-24	-43	-23	-17	-42	-26	-29
6.96667	-3	-7	-19	-25	-24	-44	-23	-16	-42	-26	-29
6.975	-5	-7	-19	-24	-24	-43	-25	-15	-41	-26	-29
6.98333	-5	-6	-19	-24	-24	-43	-25	-15	-41	-27	-29
6.99167	-6	-6	-19	-24	-25	-43	-25	-15	-42	-28	-29
7	-6	-7	-19	-25	-25	-43	-24	-15	-43	-28	-29
7.00833	-6	-6	-19	-26	-25	-42	-24	-15	-44	-27	-29
7.01667	-5	-6	-19	-26	-25	-42	-23	-16	-43	-26	-28
7.025	-5	-7	-19	-26	-25	-43	-23	-16	-43	-26	-28
7.03333	-5	-7	-19	-25	-25	-43	-23	-15	-42	-26	-27
7.04167	-5	-6	-18	-24	-25	-43	-24	-15	-42	-26	-27
7.05	-4	-7	-17	-24	-25	-43	-25	-16	-42	-26	-27
7.05833	-4	-8	-17	-25	-26	-44	-25	-16	-42	-26	-28
7.06667	-4	-8	-17	-26	-26	-44	-26	-16	-41	-26	-28
7.075	-4	-8	-18	-26	-26	-44	-25	-15	-41	-27	-28
7.08333	-5	-8	-18	-27	-25	-44	-24	-15	-42	-27	-28
7.09167	-5	-8	-18	-26	-24	-44	-25	-15	-42	-28	-28
7.1	-4	-8	-18	-26	-24	-44	-25	-16	-42	-29	-29
7.10833	-4	-10	-18	-27	-24	-45	-25	-16	-42	-28	-30
7.11667	-3	-10	-18	-28	-25	-46	-26	-16	-42	-28	-30
7.125	-3	-9	-18	-28	-25	-46	-27	-16	-42	-29	-31
7.13333	-4	-9	-18	-28	-25	-46	-26	-17	-43	-29	-31
7.14167	-5	-9	-18	-28	-26	-46	-26	-18	-44	-29	-31
7.15	-4	-10	-18	-27	-26	-45	-26	-18	-44	-29	-31
7.15833	-4	-10	-18	-26	-26	-45	-26	-18	-44	-28	-31
7.16667	-4	-10	-18	-27	-26	-44	-25	-17	-44	-29	-30
7.175	-4	-10	-18	-27	-26	-45	-24	-16	-44	-28	-29
7.18333	-4	-10	-18	-27	-26	-44	-24	-17	-43	-28	-29
7.19167	-4	-9	-19	-27	-26	-44	-24	-17	-43	-27	-29
7.2	-5	-10	-19	-27	-26	-44	-24	-16	-43	-28	-30
7.20833	-5	-11	-18	-27	-25	-44	-23	-15	-43	-29	-30
7.21667	-5	-11	-18	-27	-26	-43	-23	-15	-43	-28	-30
7.225	-5	-11	-19	-26	-26	-43	-23	-16	-42	-28	-30
7.23333	-6	-10	-19	-27	-26	-42	-24	-16	-43	-28	-30
7.24167	-6	-10	-18	-27	-25	-43	-24	-16	-44	-29	-30
7.25	-6	-9	-18	-27	-25	-43	-24	-17	-44	-29	-30
7.25833	-6	-9	-18	-27	-25	-42	-25	-18	-44	-28	-30
7.26667	-5	-10	-18	-27	-25	-42	-26	-18	-45	-28	-31
7.275	-5	-10	-19	-26	-25	-41	-27	-17	-45	-29	-30
7.28333	-4	-10	-19	-25	-25	-41	-28	-16	-44	-29	-30
7.29167	-4	-10	-19	-25	-24	-41	-29	-15	-44	-28	-29
7.3	-5	-10	-19	-26	-24	-43	-28	-15	-44	-28	-29
7.30833	-6	-10	-18	-27	-24	-44	-27	-15	-45	-28	-30
7.31667	-5	-10	-18	-27	-24	-44	-26	-14	-45	-28	-30
7.325	-5	-10	-18	-28	-26	-45	-25	-15	-45	-28	-29
7.33333	-5	-11	-18	-28	-27	-44	-25	-16	-45	-28	-29
7.34167	-5	-12	-18	-28	-28	-43	-25	-16	-45	-29	-29
7.35	-6	-12	-18	-28	-27	-43	-25	-16	-44	-30	-29
7.35833	-5	-12	-18	-29	-27	-44	-25	-16	-44	-30	-31
7.36667	-5	-11	-19	-29	-27	-45	-25	-16	-43	-29	-31
7.375	-5	-11	-19	-29	-27	-45	-25	-16	-44	-28	-31
7.38333	-6	-11	-20	-28	-28	-46	-26	-16	-44	-27	-31
7.39167	-6	-10	-19	-27	-28	-46	-27	-15	-44	-27	-31
7.4	-6	-11	-19	-27	-28	-45	-28	-15	-45	-28	-31
7.40833	-6	-11	-19	-26	-28	-44	-28	-15	-45	-28	-30
7.41667	-5	-11	-19	-26	-28	-43	-28	-15	-45	-28	-29
7.425	-4	-11	-19	-26	-27	-44	-27	-15	-46	-29	-29
7.43333	-4	-11	-19	-26	-27	-45	-26	-16	-47	-30	-29
7.44167	-3	-11	-19	-27	-26	-45	-25	-16	-47	-30	-28
7.45	-2	-10	-18	-28	-26	-44	-25	-16	-46	-29	-29
7.45833	-2	-10	-17	-28	-25	-44	-25	-16	-45	-28	-31
7.46667	-3	-9	-18	-28	-25	-45	-25	-16	-45	-27	-31
7.475	-3	-9	-18	-28	-25	-45	-25	-16	-44	-27	-32
7.48333	-4	-9	-19	-27	-25	-45	-25	-17	-45	-27	-32
7.49167	-3	-9	-19	-28	-25	-45	-26	-17	-44	-27	-33
7.5	-3	-10	-19	-28	-25	-46	-26	-16	-45	-28	-33
7.50833	-4	-11	-20	-28	-25	-46	-26	-16	-45	-29	-33
7.51667	-4	-11	-19	-27	-25	-45	-25	-15	-45	-30	-32
7.525	-4	-11	-20	-27	-26	-45	-26	-15	-45	-30	-31
7.53333	-4	-12	-19	-27	-25	-45	-26	-16	-45	-30	-31
7.54167	-4	-11	-20	-28	-25	-44	-27	-16	-46	-29	-30
7.55	-4	-10	-20	-28	-25	-44	-27	-17	-46	-29	-30
7.55833	-4	-9	-20	-29	-25	-43	-27	-17	-47	-28	-29
7.56667	-5	-8	-19	-29	-25	-43	-27	-18	-46	-28	-29
7.575	-5	-9	-18	-29	-26	-43	-28	-18	-46	-28	-29
7.58333	-5	-9	-18	-28	-26	-44	-28	-18	-46	-29	-30
7.59167	-4	-10	-18	-27	-25	-45	-26	-17	-46	-30	-31
7.6	-4	-10	-19	-27	-24	-44	-26	-17	-47	-30	-31
7.60833	-4	-9	-19	-27	-24	-44	-27	-16	-47	-30	-31
7.61667	-4	-10	-19	-27	-24	-44	-26	-17	-46	-30	-32
7.625	-4	-11	-19	-28	-24	-44	-26	-17	-46	-29	-32
7.63333	-4	-11	-19	-28	-25	-45	-25	-17	-45	-29	-32
7.64167	-3	-11	-19	-27	-25	-45	-25	-17	-44	-29	-32
7.65	-4	-12	-19	-26	-24	-45	-26	-16	-45	-29	-32
7.65833	-5	-12	-19	-25	-25	-45	-26	-17	-46	-30	-31
7.66667	-6	-11	-20	-25	-25	-45	-26	-18	-47	-30	-31
7.675	-5	-11	-20	-26	-26	-44	-26	-19	-47	-30	-33
7.68333	-5	-11	-20	-25	-27	-44	-25	-19	-47	-30	-33
7.69167	-4	-11	-19	-25	-27	-45	-25	-18	-47	-31	-33
7.7	-3	-11	-19	-26	-27	-46	-26	-17	-47	-31	-32
7.70833	-4	-11	-19	-26	-26	-46	-27	-17	-47	-31	-31
7.71667	-4	-10	-19	-27	-26	-45	-27	-17	-48	-30	-31
7.725	-4	-9	-19	-27	-25	-44	-26	-17	-47	-30	-30
7.73333	-4	-9	-19	-28	-25	-44	-26	-18	-47	-29	-29
7.74167	-3	-10	-19	-28	-25	-45	-26	-18	-47	-29	-30
7.75	-3	-10	-19	-27	-25	-45	-26	-19	-47	-29	-31
7.75833	-2	-10	-19	-27	-25	-45	-26	-19	-48	-29	-31
7.76667	-2	-9	-19	-27	-25	-45	-27	-19	-47	-30	-32
7.775	-3	-9	-19	-28	-26	-45	-27	-19	-46	-30	-32
7.78333	-4	-10	-21	-29	-26	-44	-27	-19	-46	-30	-32
7.79167	-5	-10	-22	-29	-25	-44	-26	-19	-46	-30	-32
7.8	-5	-11	-22	-30	-25	-44	-25	-19	-46	-29	-31
7.80833	-5	-13	-22	-30	-26	-44	-26	-19	-47	-29	-31
7.81667	-5	-13	-21	-30	-27	-44	-26	-19	-47	-29	-31
7.825	-5	-12	-21	-29	-27	-44	-26	-19	-46	-29	-31
7.83333	-5	-12	-20	-29	-26	-46	-26	-18	-46	-29	-32
7.84167	-5	-11	-19	-29	-26	-46	-26	-17	-46	-29	-32
7.85	-5	-11	-20	-29	-26	-47	-26	-16	-47	-30	-32
7.85833	-5	-10	-20	-29	-26	-48	-26	-16	-47	-30	-31
7.86667	-5	-9	-21	-29	-27	-48	-26	-17	-47	-30	-30
7.875	-5	-10	-21	-29	-27	-47	-27	-17	-47	-29	-31
7.88333	-5	-10	-21	-29	-27	-47	-27	-17	-48	-29	-32
7.89167	-5	-10	-21	-29	-26	-47	-26	-16	-48	-29	-33
7.9	-5	-10	-21	-29	-25	-47	-26	-16	-48	-30	-33
7.90833	-6	-11	-21	-29	-26	-47	-26	-17	-48	-30	-33
7.91667	-6	-11	-21	-29	-27	-47	-27	-18	-47	-31	-34
7.925	-7	-12	-21	-28	-28	-46	-27	-19	-48	-32	-33
7.93333	-7	-11	-20	-27	-28	-46	-28	-19	-49	-31	-33
7.94167	-8	-11	-20	-27	-28	-47	-28	-20	-49	-30	-34
7.95	-7	-11	-19	-27	-27	-48	-28	-19	-49	-30	-33
7.95833	-7	-11	-19	-27	-27	-49	-28	-19	-49	-29	-34
7.96667	-7	-11	-18	-27	-28	-49	-26	-19	-49	-28	-34
7.975	-6	-11	-18	-27	-28	-49	-26	-19	-48	-29	-34
7.98333	-6	-11	-19	-27	-28	-48	-26	-19	-48	-29	-33
7.99167	-5	-11	-19	-27	-28	-47	-27	-19	-47	-29	-32
8	-6	-11	-19	-27	-28	-46	-28	-18	-47	-30	-32
8.00833	-6	-11	-20	-28	-28	-45	-28	-17	-47	-29	-33
8.01667	-5	-12	-21	-29	-28	-45	-28	-17	-47	-29	-34
8.025	-4	-13	-21	-30	-28	-45	-27	-18	-47	-29	-34
8.03333	-5	-13	-22	-30	-28	-45	-27	-17	-47	-30	-35
8.04167	-5	-13	-22	-29	-29	-45	-27	-17	-48	-30	-35
8.05	-6	-12	-21	-28	-28	-46	-26	-16	-49	-31	-36
8.05833	-7	-13	-21	-27	-28	-47	-26	-16	-49	-32	-36
8.06667	-7	-12	-21	-26	-28	-47	-26	-16	-49	-32	-35
8.075	-6	-11	-21	-27	-28	-47	-26	-17	-48	-32	-34
8.08333	-6	-11	-21	-27	-28	-47	-26	-17	-47	-31	-33
8.09167	-6	-11	-21	-28	-27	-46	-27	-16	-47	-32	-33
8.1	-5	-11	-21	-29	-28	-46	-27	-15	-47	-32	-34
8.10833	-4	-12	-22	-29	-28	-45	-28	-15	-46	-32	-34
8.11667	-4	-12	-22	-29	-28	-46	-28	-16	-46	-31	-34
8.125	-5	-11	-22	-28	-27	-47	-28	-16	-47	-32	-34
8.13333	-5	-12	-21	-27	-27	-46	-28	-17	-47	-31	-34
8.14167	-6	-13	-21	-27	-26	-46	-27	-17	-47	-30	-33
8.15	-6	-13	-20	-27	-27	-46	-27	-16	-48	-31	-33
8.15833	-6	-13	-20	-27	-26	-47	-27	-17	-48	-31	-32
8.16667	-5	-13	-21	-27	-26	-46	-27	-18	-47	-32	-31
8.175	-6	-13	-20	-27	-26	-46	-27	-18	-47	-32	-32
8.18333	-6	-13	-20	-28	-26	-46	-26	-17	-48	-32	-33
8.19167	-6	-13	-19	-29	-25	-47	-26	-17	-48	-33	-34
8.2	-6	-14	-19	-29	-25	-46	-26	-17	-48	-33	-34
8.20833	-7	-13	-19	-29	-25	-46	-27	-17	-48	-33	-34
8.21667	-6	-13	-19	-30	-25	-46	-28	-18	-47	-32	-34
8.225	-6	-13	-20	-30	-25	-46	-28	-17	-47	-32	-33
8.23333	-6	-13	-21	-30	-25	-47	-29	-18	-47	-31	-33
8.24167	-7	-12	-22	-29	-26	-47	-29	-18	-48	-31	-33
8.25	-6	-11	-21	-29	-27	-47	-28	-18	-48	-31	-34
8.25833	-7	-11	-20	-30	-27	-48	-28	-18	-48	-31	-34
8.26667	-7	-11	-19	-29	-28	-48	-28	-18	-47	-32	-33
8.275	-6	-11	-19	-29	-28	-49	-27	-18	-47	-32	-32
8.28333	-6	-12	-20	-29	-28	-49	-26	-18	-48	-33	-32
8.29167	-5	-12	-21	-30	-27	-48	-26	-18	-48	-32	-32
8.3	-5	-12	-22	-30	-27	-47	-26	-18	-47	-32	-33
8.30833	-5	-12	-22	-30	-26	-47	-27	-19	-47	-33	-33
8.31667	-5	-12	-22	-29	-27	-47	-26	-19	-46	-33	-34
8.325	-4	-13	-22	-29	-27	-47	-26	-20	-47	-34	-34
8.33333	-4	-13	-21	-29	-28	-47	-26	-20	-47	-34	-33
8.34167	-4	-14	-21	-28	-28	-47	-27	-20	-48	-34	-33
8.35	-5	-13	-21	-28	-27	-47	-28	-19	-47	-33	-33
8.35833	-4	-13	-21	-28	-26	-47	-27	-18	-47	-33	-32
8.36667	-4	-13	-21	-28	-25	-47	-27	-18	-47	-33	-33
8.375	-4	-14	-22	-28	-26	-48	-27	-18	-47	-32	-33
8.38333	-5	-14	-22	-28	-27	-47	-28	-18	-48	-32	-34
8.39167	-5	-14	-21	-29	-27	-47	-28	-19	-48	-31	-34
8.4	-5	-14	-22	-29	-27	-46	-28	-20	-48	-30	-34
8.40833	-5	-14	-23	-29	-27	-47	-28	-20	-48	-31	-34
8.41667	-5	-13	-23	-29	-28	-46	-28	-19	-48	-32	-34
8.425	-4	-14	-22	-28	-28	-46	-29	-19	-47	-32	-33
8.43333	-4	-14	-22	-28	-28	-45	-29	-20	-46	-32	-34
8.44167	-5	-14	-23	-29	-27	-45	-29	-21	-46	-32	-34
8.45	-6	-14	-22	-28	-27	-46	-28	-20	-47	-32	-34
8.45833	-5	-14	-21	-27	-27	-46	-28	-20	-47	-31	-33
8.46667	-5	-12	-20	-27	-27	-47	-28	-19	-48	-31	-33
8.475	-4	-11	-20	-28	-27	-48	-28	-18	-48	-32	-33
8.48333	-4	-11	-20	-28	-27	-48	-28	-18	-49	-32	-33
8.49167	-4	-12	-20	-29	-27	-48	-28	-18	-48	-32	-34
8.5	-5	-13	-21	-30	-27	-47	-28	-19	-47	-32	-34
8.50833	-5	-13	-22	-29	-27	-48	-28	-18	-47	-32	-35
8.51667	-6	-13	-21	-29	-29	-49	-28	-18	-47	-33	-35
8.525	-6	-14	-21	-30	-28	-49	-27	-19	-47	-33	-35
8.53333	-5	-13	-20	-29	-27	-49	-27	-19	-48	-32	-35
8.54167	-5	-13	-21	-30	-27	-48	-27	-18	-48	-32	-36
8.55	-5	-13	-20	-31	-27	-48	-27	-18	-49	-32	-36
8.55833	-4	-13	-20	-31	-28	-49	-27	-18	-49	-31	-36
8.56667	-4	-13	-21	-31	-28	-49	-26	-18	-49	-32	-36
8.575	-4	-13	-20	-30	-28	-49	-27	-18	-50	-32	-35
8.58333	-5	-14	-21	-30	-28	-48	-26	-18	-51	-32	-35
8.59167	-5	-13	-22	-30	-27	-48	-26	-18	-51	-33	-35
8.6	-6	-13	-23	-30	-27	-48	-26	-18	-50	-33	-34
8.60833	-6	-13	-23	-29	-26	-48	-27	-18	-50	-33	-34
8.61667	-5	-13	-24	-28	-26	-48	-27	-18	-49	-33	-34
8.625	-5	-13	-24	-28	-25	-48	-27	-18	-49	-33	-34
8.63333	-5	-14	-24	-29	-25	-48	-27	-18	-49	-34	-33
8.64167	-5	-13	-23	-30	-25	-48	-27	-18	-50	-33	-33
8.65	-4	-13	-22	-30	-26	-48	-27	-18	-50	-32	-33
8.65833	-4	-13	-21	-29	-28	-48	-28	-17	-49	-31	-33
8.66667	-5	-13	-21	-28	-28	-48	-27	-17	-48	-32	-34
8.675	-5	-12	-21	-29	-28	-48	-28	-17	-48	-32	-35
8.68333	-5	-12	-21	-29	-29	-49	-28	-18	-49	-32	-35
8.69167	-5	-12	-21	-30	-28	-49	-27	-18	-49	-32	-35
8.7	-6	-12	-21	-29	-27	-49	-28	-19	-48	-33	-34
8.70833	-6	-12	-21	-29	-27	-49	-29	-19	-47	-32	-32
8.71667	-4	-12	-20	-29	-27	-49	-29	-18	-48	-32	-32
8.725	-3	-13	-20	-30	-28	-48	-29	-18	-48	-32	-32
8.73333	-4	-14	-20	-30	-28	-47	-29	-18	-49	-32	-32
8.74167	-5	-14	-21	-30	-28	-46	-28	-19	-49	-32	-33
8.75	-6	-15	-22	-30	-28	-47	-28	-19	-49	-32	-34
8.75833	-6	-15	-23	-30	-28	-47	-28	-19	-49	-33	-35
8.76667	-6	-14	-22	-30	-28	-47	-28	-18	-49	-34	-36
8.775	-6	-14	-22	-29	-28	-47	-28	-18	-48	-34	-36
8.78333	-6	-14	-21	-29	-28	-49	-29	-18	-48	-34	-36
8.79167	-4	-14	-20	-28	-28	-49	-29	-18	-47	-33	-36
8.8	-3	-14	-20	-28	-28	-49	-29	-18	-48	-33	-36
8.80833	-2	-13	-20	-28	-28	-49	-30	-17	-48	-33	-35
8.81667	-2	-13	-22	-28	-29	-49	-30	-17	-49	-33	-35
8.825	-3	-13	-23	-28	-29	-49	-30	-18	-50	-32	-35
8.83333	-4	-14	-23	-29	-29	-50	-29	-18	-50	-32	-36
8.84167	-4	-13	-23	-28	-29	-51	-29	-18	-50	-32	-37
8.85	-5	-14	-22	-29	-29	-50	-29	-17	-50	-32	-36
8.85833	-6	-14	-21	-30	-29	-50	-29	-17	-50	-32	-36
8.86667	-6	-14	-20	-31	-29	-50	-29	-17	-50	-32	-36
8.875	-5	-14	-19	-31	-29	-50	-28	-17	-50	-33	-36
8.88333	-4	-14	-18	-31	-30	-50	-27	-17	-49	-32	-37
8.89167	-4	-14	-18	-31	-31	-50	-27	-18	-49	-32	-36
8.9	-3	-14	-18	-31	-30	-49	-28	-18	-49	-33	-35
8.90833	-4	-14	-19	-30	-29	-49	-28	-19	-49	-34	-35
8.91667	-4	-14	-20	-29	-29	-49	-29	-19	-48	-34	-34
8.925	-3	-14	-20	-29	-28	-50	-30	-19	-49	-34	-35
8.93333	-4	-14	-21	-29	-29	-49	-30	-19	-50	-33	-35
8.94167	-4	-14	-20	-29	-29	-49	-30	-19	-51	-33	-35
8.95	-4	-14	-20	-30	-29	-49	-29	-20	-51	-33	-35
8.95833	-3	-15	-20	-31	-29	-48	-29	-20	-50	-33	-35
8.96667	-4	-14	-20	-31	-29	-48	-28	-20	-50	-32	-34
8.975	-5	-13	-19	-30	-28	-48	-27	-20	-51	-32	-34
8.98333	-5	-13	-19	-30	-29	-49	-26	-20	-51	-32	-34
8.99167	-5	-13	-19	-31	-29	-50	-26	-21	-51	-32	-34
9	-5	-14	-19	-32	-29	-50	-27	-21	-51	-33	-34
9.00833	-4	-13	-19	-32	-29	-50	-28	-20	-51	-33	-34
9.01667	-4	-13	-20	-33	-30	-49	-29	-20	-52	-33	-35
9.025	-4	-13	-20	-33	-30	-49	-29	-19	-51	-32	-35
9.03333	-4	-14	-20	-32	-29	-49	-30	-18	-50	-31	-35
9.04167	-4	-14	-19	-31	-29	-49	-29	-18	-50	-31	-35
9.05	-4	-15	-19	-30	-29	-49	-31	-19	-50	-31	-34
9.05833	-4	-15	-20	-30	-29	-49	-31	-19	-51	-31	-34
9.06667	-4	-15	-19	-29	-29	-50	-31	-19	-51	-31	-34
9.075	-4	-15	-19	-29	-30	-50	-31	-20	-52	-31	-34
9.08333	-4	-15	-19	-30	-30	-50	-31	-19	-52	-31	-35
9.09167	-4	-15	-19	-32	-30	-49	-31	-18	-52	-32	-36
9.1	-4	-15	-20	-32	-30	-49	-30	-17	-52	-32	-36
9.10833	-4	-15	-20	-32	-30	-49	-30	-17	-51	-33	-35
9.11667	-5	-15	-20	-33	-29	-49	-29	-18	-51	-32	-35
9.125	-5	-16	-19	-32	-28	-49	-29	-17	-52	-32	-36
9.13333	-6	-16	-18	-31	-28	-50	-29	-18	-52	-32	-37
9.14167	-6	-16	-18	-30	-28	-50	-29	-18	-52	-32	-36
9.15	-6	-16	-19	-30	-29	-50	-29	-18	-52	-32	-35
9.15833	-6	-17	-20	-31	-29	-50	-28	-18	-52	-31	-36
9.16667	-5	-16	-20	-32	-30	-49	-28	-18	-52	-31	-37
9.175	-5	-16	-20	-32	-30	-49	-29	-19	-51	-32	-36
9.18333	-5	-16	-20	-31	-29	-49	-29	-20	-51	-33	-36
9.19167	-4	-15	-20	-31	-29	-50	-29	-20	-51	-34	-35
9.2	-4	-16	-20	-30	-30	-51	-29	-20	-51	-34	-34
9.20833	-4	-17	-21	-30	-29	-50	-30	-19	-50	-33	-35
9.21667	-4	-18	-21	-29	-29	-50	-30	-18	-50	-33	-36
9.225	-4	-18	-20	-29	-29	-49	-29	-19	-50	-34	-35
9.23333	-4	-16	-19	-29	-30	-49	-28	-19	-51	-34	-35
9.24167	-4	-15	-18	-29	-30	-48	-27	-18	-52	-34	-35
9.25	-3	-15	-19	-30	-29	-49	-28	-18	-51	-34	-35
9.25833	-4	-15	-20	-30	-30	-50	-29	-18	-51	-33	-36
9.26667	-4	-16	-22	-31	-30	-50	-30	-19	-50	-32	-36
9.275	-5	-16	-23	-32	-30	-51	-30	-19	-50	-32	-36
9.28333	-5	-16	-22	-32	-30	-52	-29	-19	-50	-33	-36
9.29167	-5	-16	-21	-33	-30	-52	-30	-18	-51	-32	-36
9.3	-6	-17	-21	-32	-31	-52	-30	-18	-52	-31	-36
9.30833	-6	-17	-21	-32	-31	-52	-30	-18	-52	-32	-36
9.31667	-5	-16	-22	-31	-31	-52	-30	-17	-52	-33	-35
9.325	-5	-16	-22	-31	-30	-52	-29	-17	-51	-34	-34
9.33333	-6	-15	-22	-31	-29	-52	-29	-18	-51	-34	-34
9.34167	-5	-15	-23	-31	-29	-52	-29	-18	-50	-34	-34
9.35	-4	-15	-23	-31	-29	-52	-29	-19	-50	-33	-35
9.35833	-4	-14	-23	-31	-29	-53	-29	-20	-50	-33	-35
9.36667	-3	-14	-22	-31	-29	-52	-29	-20	-50	-34	-35
9.375	-3	-14	-21	-31	-29	-53	-30	-19	-51	-34	-35
9.38333	-4	-16	-21	-31	-29	-54	-30	-19	-51	-34	-35
9.39167	-5	-17	-21	-31	-30	-53	-30	-18	-51	-35	-36
9.4	-5	-17	-21	-31	-30	-53	-30	-18	-51	-35	-35
9.40833	-5	-17	-22	-30	-30	-53	-29	-19	-50	-35	-35
9.41667	-5	-17	-22	-30	-30	-52	-29	-19	-51	-35	-34
9.425	-4	-17	-22	-30	-29	-53	-29	-19	-52	-34	-35
9.43333	-4	-16	-21	-31	-29	-54	-29	-19	-52	-34	-36
9.44167	-4	-16	-21	-32	-29	-54	-30	-20	-52	-34	-37
9.45	-5	-16	-22	-32	-29	-53	-30	-20	-53	-34	-38
9.45833	-5	-15	-23	-32	-30	-53	-30	-19	-54	-33	-38
9.46667	-5	-15	-22	-32	-30	-52	-30	-18	-54	-34	-38
9.475	-5	-15	-22	-32	-30	-51	-29	-18	-53	-34	-37
9.48333	-4	-15	-22	-32	-30	-50	-29	-17	-53	-34	-37
9.49167	-5	-15	-21	-31	-30	-51	-30	-17	-52	-34	-37
9.5	-5	-14	-20	-30	-31	-51	-30	-17	-52	-34	-37
9.50833	-5	-14	-20	-31	-32	-51	-30	-18	-53	-34	-37
9.51667	-4	-14	-21	-31	-32	-51	-30	-19	-54	-33	-36
9.525	-5	-16	-21	-32	-31	-52	-30	-19	-53	-32	-36
9.53333	-5	-16	-22	-32	-31	-52	-30	-20	-53	-32	-36
9.54167	-5	-16	-22	-32	-31	-52	-30	-20	-52	-33	-37
9.55	-5	-15	-22	-32	-31	-52	-30	-19	-52	-32	-37
9.55833	-5	-15	-22	-32	-31	-51	-30	-18	-51	-33	-37
9.56667	-5	-15	-21	-31	-31	-51	-30	-19	-52	-33	-37
9.575	-5	-15	-21	-31	-31	-50	-30	-19	-52	-33	-37
9.58333	-6	-15	-20	-31	-31	-50	-31	-19	-52	-34	-38
9.59167	-6	-15	-20	-31	-31	-50	-32	-19	-52	-35	-38
9.6	-6	-16	-21	-30	-31	-50	-31	-18	-52	-35	-38
9.60833	-5	-17	-21	-31	-31	-50	-30	-19	-51	-35	-38
9.61667	-4	-18	-20	-31	-31	-52	-29	-19	-51	-35	-38
9.625	-4	-17	-21	-31	-30	-53	-29	-20	-50	-34	-38
9.63333	-4	-17	-22	-31	-31	-53	-30	-20	-49	-34	-38
9.64167	-4	-17	-22	-31	-31	-51	-29	-21	-50	-33	-39
9.65	-4	-17	-21	-31	-31	-51	-28	-21	-51	-33	-39
9.65833	-5	-17	-20	-32	-31	-51	-29	-20	-52	-33	-39
9.66667	-5	-17	-20	-31	-30	-51	-29	-20	-52	-34	-39
9.675	-6	-17	-21	-31	-28	-51	-30	-21	-52	-34	-38
9.68333	-7	-18	-21	-30	-29	-50	-30	-20	-53	-34	-38
9.69167	-7	-17	-21	-30	-29	-50	-31	-19	-52	-34	-37
9.7	-6	-17	-21	-31	-30	-51	-31	-19	-52	-34	-37
9.70833	-5	-17	-22	-32	-32	-51	-31	-19	-52	-35	-38
9.71667	-4	-17	-22	-33	-32	-51	-31	-19	-52	-35	-38
9.725	-5	-17	-22	-33	-32	-51	-31	-18	-53	-35	-38
9.73333	-5	-17	-22	-32	-31	-52	-31	-18	-53	-35	-39
9.74167	-5	-17	-22	-31	-31	-52	-31	-19	-53	-35	-38
9.75	-4	-16	-23	-32	-31	-52	-31	-19	-54	-34	-39
9.75833	-3	-17	-23	-32	-30	-52	-32	-18	-54	-34	-38
9.76667	-3	-17	-21	-31	-30	-51	-31	-18	-54	-33	-38
9.775	-3	-18	-21	-30	-31	-51	-31	-18	-54	-34	-38
9.78333	-4	-17	-21	-31	-31	-52	-32	-18	-54	-34	-39
9.79167	-5	-15	-21	-30	-32	-52	-32	-18	-54	-36	-39
9.8	-5	-14	-21	-31	-33	-53	-32	-17	-54	-36	-40
9.80833	-5	-14	-22	-32	-33	-54	-31	-18	-55	-35	-39
9.81667	-5	-15	-23	-32	-34	-53	-31	-19	-55	-35	-39
9.825	-6	-16	-22	-32	-34	-53	-31	-19	-55	-36	-38
9.83333	-6	-16	-20	-32	-34	-54	-31	-19	-54	-38	-38
9.84167	-6	-17	-20	-32	-33	-54	-31	-18	-54	-38	-38
9.85	-7	-18	-21	-32	-33	-54	-31	-17	-53	-37	-38
9.85833	-7	-18	-21	-32	-34	-54	-31	-18	-53	-37	-39
9.86667	-7	-18	-21	-32	-33	-54	-30	-18	-53	-37	-40
9.875	-8	-18	-20	-32	-33	-53	-29	-18	-54	-37	-39
9.88333	-8	-18	-21	-33	-34	-52	-29	-18	-54	-36	-40
9.89167	-8	-19	-21	-33	-34	-52	-29	-18	-54	-36	-41
9.9	-7	-18	-22	-33	-34	-52	-29	-18	-53	-36	-41
9.90833	-6	-17	-22	-33	-34	-51	-29	-18	-52	-35	-42
9.91667	-6	-16	-23	-33	-34	-51	-29	-17	-52	-35	-41
9.925	-6	-15	-24	-33	-34	-52	-30	-17	-52	-35	-40
9.93333	-6	-16	-24	-33	-34	-52	-31	-17	-52	-34	-39
9.94167	-6	-16	-22	-32	-34	-51	-31	-16	-52	-34	-39
9.95	-6	-16	-21	-32	-33	-52	-30	-17	-53	-34	-39
9.95833	-7	-16	-21	-32	-32	-51	-30	-17	-53	-35	-40
9.96667	-7	-16	-21	-32	-32	-52	-30	-17	-53	-36	-40
9.975	-7	-16	-22	-31	-32	-52	-30	-18	-52	-36	-40
9.98333	-7	-16	-22	-31	-33	-52	-30	-19	-52	-36	-40
9.99167	-7	-17	-22	-31	-33	-52	-30	-19	-53	-35	-40
10	-5	-17	-21	-32	-32	-51	-30	-20	-53	-36	-39
10.0083	-4	-17	-21	-31	-32	-52	-30	-20	-54	-36	-40
10.0167	-4	-18	-22	-30	-31	-52	-30	-20	-54	-36	-40
10.025	-3	-18	-23	-30	-31	-52	-30	-20	-53	-35	-39
10.0333	-5	-18	-23	-30	-32	-52	-30	-20	-53	-36	-40
10.0417	-5	-19	-23	-30	-32	-52	-30	-20	-54	-36	-41
10.05	-5	-20	-23	-32	-33	-52	-29	-21	-54	-37	-42
10.0583	-5	-21	-23	-33	-33	-52	-29	-20	-54	-37	-42
10.0667	-5	-22	-24	-33	-34	-52	-30	-20	-54	-36	-42
10.075	-4	-21	-24	-33	-33	-52	-31	-20	-54	-35	-41
10.0833	-4	-21	-24	-33	-33	-53	-30	-20	-54	-36	-40
10.0917	-5	-20	-24	-32	-32	-53	-30	-20	-55	-35	-40
10.1	-6	-19	-24	-32	-32	-53	-31	-21	-55	-35	-39
10.1083	-6	-18	-24	-32	-32	-53	-31	-21	-56	-35	-39
10.1167	-7	-17	-24	-32	-31	-53	-31	-21	-56	-36	-39
10.125	-6	-17	-23	-32	-32	-53	-30	-20	-56	-36	-40
10.1333	-6	-17	-23	-32	-32	-53	-31	-20	-55	-36	-41
10.1417	-5	-17	-22	-32	-32	-53	-31	-20	-55	-36	-41
10.15	-5	-17	-22	-32	-32	-52	-31	-19	-54	-37	-41
10.1583	-5	-17	-22	-31	-32	-52	-31	-20	-54	-36	-41
10.1667	-5	-16	-23	-31	-32	-52	-31	-19	-55	-36	-42
10.175	-5	-16	-23	-31	-32	-52	-30	-18	-56	-36	-43
10.1833	-6	-16	-23	-30	-32	-52	-30	-18	-56	-36	-43
10.1917	-7	-15	-22	-29	-32	-53	-30	-19	-56	-36	-42
10.2	-7	-15	-22	-30	-31	-54	-29	-18	-55	-36	-42
10.2083	-7	-16	-22	-30	-31	-55	-30	-19	-55	-36	-42
10.2167	-7	-17	-23	-30	-31	-55	-30	-19	-55	-36	-42
10.225	-7	-17	-22	-30	-31	-54	-31	-21	-55	-36	-41
10.2333	-7	-18	-22	-31	-31	-55	-32	-21	-56	-37	-41
10.2417	-7	-18	-23	-31	-30	-55	-33	-22	-56	-37	-40
10.25	-7	-18	-23	-31	-31	-55	-33	-21	-56	-38	-40
10.2583	-6	-19	-23	-32	-32	-55	-33	-20	-56	-38	-40
10.2667	-6	-19	-24	-32	-32	-54	-32	-21	-56	-38	-40
10.275	-7	-18	-24	-32	-33	-54	-31	-21	-56	-38	-39
10.2833	-6	-18	-23	-31	-33	-54	-31	-20	-56	-38	-39
10.2917	-6	-18	-24	-30	-32	-54	-32	-19	-56	-38	-40
10.3	-6	-18	-24	-30	-31	-54	-32	-18	-56	-38	-41
10.3083	-6	-18	-24	-30	-31	-54	-32	-17	-55	-38	-41
10.3167	-7	-17	-25	-30	-33	-54	-32	-17	-55	-37	-41
10.325	-7	-16	-25	-30	-33	-55	-32	-19	-55	-36	-41
10.3333	-7	-16	-25	-30	-34	-55	-32	-21	-55	-36	-41
10.3417	-6	-17	-25	-31	-33	-55	-32	-22	-55	-36	-41
10.35	-6	-18	-25	-31	-33	-55	-32	-22	-55	-36	-40
10.3583	-6	-18	-25	-31	-32	-54	-32	-21	-55	-36	-40
10.3667	-6	-18	-24	-30	-32	-55	-32	-20	-55	-36	-40
10.375	-5	-18	-24	-30	-33	-55	-32	-20	-55	-35	-41
10.3833	-4	-18	-25	-30	-33	-56	-32	-20	-55	-36	-41
10.3917	-4	-19	-25	-29	-33	-56	-32	-21	-55	-36	-41
10.4	-4	-19	-25	-30	-33	-56	-32	-22	-56	-37	-40
10.4083	-5	-19	-24	-31	-33	-56	-32	-22	-55	-37	-40
10.4167	-5	-19	-23	-32	-33	-57	-31	-21	-55	-38	-40
10.425	-5	-19	-23	-32	-33	-57	-31	-20	-56	-38	-40
10.4333	-7	-19	-23	-31	-33	-55	-31	-20	-56	-38	-40
10.4417	-7	-18	-24	-31	-32	-54	-32	-20	-57	-37	-41
10.45	-8	-18	-25	-31	-32	-54	-31	-20	-56	-36	-41
10.4583	-7	-18	-25	-30	-32	-54	-31	-20	-55	-35	-40
10.4667	-5	-17	-24	-30	-32	-54	-31	-20	-55	-35	-40
10.475	-4	-17	-23	-31	-32	-53	-31	-20	-55	-36	-40
10.4833	-4	-18	-23	-30	-33	-53	-31	-20	-54	-36	-40
10.4917	-4	-18	-22	-30	-33	-54	-31	-20	-55	-36	-41
10.5	-4	-19	-22	-30	-33	-55	-31	-20	-55	-37	-42
10.5083	-4	-19	-21	-30	-32	-55	-31	-21	-56	-37	-42
10.5167	-5	-18	-22	-30	-33	-55	-31	-22	-56	-37	-42
10.525	-7	-18	-23	-31	-33	-54	-31	-22	-55	-37	-43
10.5333	-7	-19	-23	-31	-33	-54	-31	-22	-55	-36	-44
10.5417	-8	-19	-23	-31	-33	-54	-31	-22	-56	-36	-43
10.55	-7	-20	-22	-31	-32	-54	-31	-22	-57	-36	-43
10.5583	-7	-20	-22	-32	-32	-54	-32	-23	-58	-36	-42
10.5667	-7	-20	-22	-32	-32	-53	-32	-23	-57	-37	-43
10.575	-6	-19	-23	-32	-32	-53	-32	-23	-58	-37	-44
10.5833	-5	-18	-23	-32	-32	-54	-31	-23	-58	-38	-43
10.5917	-6	-18	-23	-32	-33	-54	-31	-23	-58	-38	-43
10.6	-7	-19	-24	-32	-32	-54	-31	-22	-57	-37	-42
10.6083	-7	-19	-24	-31	-32	-55	-31	-22	-56	-37	-41
10.6167	-8	-19	-25	-31	-33	-56	-31	-22	-56	-37	-41
10.625	-8	-19	-24	-31	-33	-56	-32	-21	-56	-37	-42
10.6333	-7	-19	-24	-31	-33	-56	-32	-21	-57	-37	-42
10.6417	-7	-18	-23	-30	-34	-57	-32	-22	-57	-37	-42
10.65	-6	-19	-23	-31	-34	-57	-33	-22	-57	-36	-42
10.6583	-6	-19	-23	-32	-35	-57	-33	-23	-56	-37	-42
10.6667	-6	-20	-23	-32	-36	-58	-34	-23	-56	-38	-42
10.675	-6	-20	-23	-33	-36	-58	-34	-22	-56	-39	-43
10.6833	-6	-20	-23	-33	-36	-58	-34	-22	-56	-40	-43
10.6917	-6	-20	-22	-33	-36	-58	-34	-22	-56	-40	-43
10.7	-7	-19	-21	-33	-34	-58	-33	-21	-57	-39	-42
10.7083	-6	-20	-21	-33	-34	-58	-32	-20	-57	-39	-42
10.7167	-6	-20	-20	-32	-35	-58	-31	-20	-57	-39	-43
10.725	-6	-19	-19	-31	-35	-58	-31	-20	-56	-39	-43
10.7333	-5	-19	-19	-31	-35	-59	-32	-21	-56	-38	-43
10.7417	-5	-19	-18	-32	-34	-59	-32	-21	-56	-37	-43
10.75	-4	-18	-19	-32	-33	-59	-32	-22	-55	-38	-43
10.7583	-5	-17	-19	-32	-33	-58	-31	-22	-55	-38	-42
10.7667	-6	-17	-20	-33	-33	-57	-30	-22	-56	-38	-42
10.775	-6	-17	-21	-34	-33	-56	-32	-21	-55	-38	-41
10.7833	-5	-17	-21	-34	-33	-56	-33	-20	-55	-38	-41
10.7917	-5	-17	-22	-33	-33	-55	-33	-19	-56	-38	-42
10.8	-5	-17	-23	-32	-32	-55	-33	-19	-57	-38	-43
10.8083	-4	-17	-23	-31	-33	-56	-33	-20	-58	-38	-44
10.8167	-4	-17	-23	-30	-34	-57	-33	-20	-59	-38	-44
10.825	-5	-17	-22	-30	-34	-57	-33	-20	-59	-37	-44
10.8333	-5	-16	-23	-31	-34	-58	-33	-20	-57	-37	-44
10.8417	-5	-17	-24	-30	-34	-58	-33	-20	-56	-36	-43
10.85	-4	-17	-24	-30	-33	-58	-33	-20	-58	-37	-43
10.8583	-4	-18	-24	-30	-33	-57	-34	-21	-58	-38	-44
10.8667	-4	-19	-25	-31	-33	-57	-33	-21	-58	-40	-44
10.875	-4	-19	-24	-31	-34	-57	-32	-22	-58	-40	-44
10.8833	-5	-18	-23	-31	-34	-56	-31	-21	-58	-39	-44
10.8917	-6	-18	-22	-32	-35	-56	-31	-20	-57	-39	-44
10.9	-6	-18	-22	-32	-34	-56	-32	-20	-57	-39	-44
10.9083	-6	-18	-21	-32	-34	-56	-33	-20	-57	-39	-42
10.9167	-5	-18	-21	-32	-34	-56	-33	-21	-59	-39	-41
10.925	-5	-17	-22	-32	-34	-57	-33	-23	-59	-39	-42
10.9333	-5	-18	-22	-32	-34	-57	-34	-23	-58	-38	-42
10.9417	-6	-18	-23	-33	-34	-57	-35	-22	-58	-38	-42
10.95	-5	-19	-24	-33	-34	-58	-35	-22	-58	-38	-42
10.9583	-6	-19	-24	-33	-34	-59	-35	-22	-58	-37	-41
10.9667	-7	-18	-24	-34	-34	-58	-35	-22	-59	-37	-41
10.975	-8	-19	-23	-34	-34	-58	-34	-22	-58	-37	-41
10.9833	-8	-20	-23	-33	-35	-59	-34	-22	-58	-38	-40
10.9917	-7	-20	-24	-34	-34	-58	-33	-22	-58	-39	-42
11	-7	-21	-25	-33	-34	-58	-33	-22	-58	-39	-43
11.0083	-6	-21	-25	-33	-34	-57	-33	-22	-59	-39	-43
11.0167	-6	-21	-25	-33	-34	-57	-33	-21	-59	-39	-43
11.025	-6	-20	-25	-33	-35	-57	-32	-21	-59	-39	-43
11.0333	-6	-20	-24	-33	-36	-57	-32	-21	-58	-38	-43
11.0417	-6	-19	-24	-33	-36	-58	-31	-21	-58	-38	-43
11.05	-5	-19	-24	-33	-35	-59	-32	-21	-58	-37	-42
11.0583	-5	-18	-24	-32	-33	-59	-32	-21	-59	-37	-42
11.0667	-4	-18	-24	-33	-33	-60	-33	-21	-59	-37	-42
11.075	-4	-18	-23	-33	-33	-60	-33	-22	-59	-37	-43
11.0833	-4	-19	-23	-34	-34	-60	-32	-22	-60	-36	-43
11.0917	-5	-18	-23	-34	-34	-59	-32	-22	-60	-36	-43
11.1	-5	-18	-24	-34	-34	-59	-31	-23	-59	-36	-42
11.1083	-5	-19	-24	-33	-35	-61	-31	-23	-59	-37	-42
11.1167	-5	-18	-24	-33	-34	-61	-32	-23	-59	-37	-42
11.125	-4	-19	-24	-33	-34	-61	-33	-23	-59	-37	-42
11.1333	-4	-19	-25	-33	-34	-61	-33	-23	-60	-36	-42
11.1417	-4	-19	-24	-32	-33	-60	-32	-23	-61	-37	-42
11.15	-5	-18	-23	-32	-33	-60	-32	-22	-62	-38	-43
11.1583	-5	-18	-23	-32	-33	-59	-32	-22	-62	-39	-42
11.1667	-4	-19	-22	-31	-32	-59	-33	-22	-62	-40	-43
11.175	-5	-19	-22	-30	-31	-58	-33	-22	-62	-41	-43
11.1833	-6	-18	-22	-30	-31	-58	-35	-21	-62	-40	-43
11.1917	-6	-18	-22	-31	-32	-58	-36	-21	-63	-39	-42
11.2	-6	-18	-23	-32	-33	-59	-35	-21	-63	-39	-41
11.2083	-6	-19	-23	-32	-34	-61	-35	-20	-63	-38	-41
11.2167	-6	-19	-23	-32	-35	-60	-35	-19	-62	-38	-41
11.225	-6	-19	-23	-32	-36	-60	-36	-20	-61	-38	-41
11.2333	-6	-18	-23	-32	-36	-60	-35	-20	-60	-38	-42
11.2417	-7	-18	-23	-33	-36	-61	-34	-21	-59	-38	-42
11.25	-7	-17	-22	-32	-36	-61	-34	-22	-60	-38	-42
11.2583	-6	-17	-23	-32	-35	-61	-34	-23	-60	-38	-41
11.2667	-6	-17	-23	-33	-35	-61	-34	-23	-60	-39	-42
11.275	-7	-18	-24	-34	-34	-60	-33	-23	-60	-39	-43
11.2833	-6	-18	-24	-34	-34	-60	-33	-23	-60	-39	-44
11.2917	-6	-18	-23	-33	-34	-60	-32	-23	-59	-39	-44
11.3	-6	-19	-23	-33	-34	-59	-32	-23	-58	-40	-44
11.3083	-5	-19	-23	-32	-34	-59	-33	-22	-58	-40	-44
11.3167	-4	-19	-23	-33	-34	-59	-33	-21	-60	-40	-44
11.325	-4	-19	-23	-33	-34	-60	-34	-20	-60	-40	-45
11.3333	-3	-19	-24	-33	-34	-60	-33	-20	-60	-40	-45
11.3417	-3	-20	-24	-33	-35	-60	-32	-21	-60	-39	-45
11.35	-3	-21	-24	-34	-35	-59	-32	-20	-61	-38	-44
11.3583	-3	-20	-24	-34	-35	-60	-33	-21	-60	-38	-44
11.3667	-4	-21	-24	-35	-35	-60	-33	-21	-59	-39	-45
11.375	-5	-20	-24	-36	-36	-60	-32	-20	-59	-39	-44
11.3833	-6	-20	-24	-36	-36	-59	-32	-20	-60	-40	-44
11.3917	-6	-19	-24	-36	-35	-58	-33	-19	-60	-39	-44
11.4	-7	-18	-25	-36	-35	-59	-34	-19	-60	-39	-44
11.4083	-7	-18	-25	-36	-34	-60	-34	-19	-60	-39	-45
11.4167	-7	-18	-25	-35	-35	-61	-35	-21	-60	-39	-44
11.425	-7	-18	-25	-35	-35	-60	-35	-22	-60	-40	-45
11.4333	-6	-18	-25	-35	-35	-61	-35	-23	-60	-40	-45
11.4417	-6	-18	-25	-34	-35	-61	-35	-22	-61	-40	-45
11.45	-5	-18	-26	-34	-35	-61	-35	-21	-61	-40	-44
11.4583	-6	-19	-26	-34	-34	-61	-35	-22	-61	-40	-44
11.4667	-6	-20	-25	-34	-34	-61	-34	-22	-62	-39	-44
11.475	-6	-19	-25	-33	-34	-60	-34	-23	-62	-40	-44
11.4833	-7	-20	-25	-32	-34	-59	-34	-22	-62	-40	-44
11.4917	-9	-20	-24	-32	-34	-59	-33	-22	-62	-40	-43
11.5	-8	-20	-23	-33	-34	-60	-34	-22	-62	-40	-44
11.5083	-8	-20	-22	-34	-34	-60	-35	-22	-62	-40	-45
11.5167	-7	-20	-22	-35	-34	-59	-35	-23	-61	-39	-45
11.525	-6	-20	-22	-35	-34	-59	-34	-22	-60	-39	-45
11.5333	-5	-19	-23	-34	-35	-60	-34	-22	-60	-39	-46
11.5417	-6	-20	-23	-34	-35	-60	-34	-24	-61	-39	-46
11.55	-7	-20	-23	-33	-35	-60	-35	-24	-60	-40	-46
11.5583	-7	-21	-23	-33	-35	-61	-34	-23	-61	-41	-45
11.5667	-7	-21	-23	-32	-36	-61	-34	-22	-61	-42	-45
11.575	-6	-23	-24	-32	-35	-62	-33	-22	-61	-42	-45
11.5833	-5	-24	-24	-33	-35	-62	-34	-23	-62	-41	-44
11.5917	-5	-23	-25	-33	-35	-62	-34	-23	-62	-39	-44
11.6	-5	-21	-25	-33	-35	-61	-35	-23	-62	-39	-45
11.6083	-5	-20	-26	-33	-35	-60	-33	-23	-62	-41	-45
11.6167	-5	-19	-25	-33	-35	-60	-33	-24	-63	-41	-45
11.625	-6	-20	-25	-33	-36	-60	-33	-23	-64	-41	-45
11.6333	-6	-20	-26	-33	-36	-60	-33	-24	-64	-41	-45
11.6417	-6	-20	-26	-33	-36	-61	-34	-23	-64	-41	-44
11.65	-6	-20	-26	-33	-35	-61	-36	-23	-63	-41	-44
11.6583	-5	-20	-27	-34	-34	-61	-36	-23	-63	-40	-44
11.6667	-4	-20	-26	-34	-33	-62	-36	-23	-63	-38	-44
11.675	-4	-19	-26	-34	-33	-62	-36	-23	-62	-37	-44
11.6833	-4	-20	-26	-33	-33	-61	-36	-22	-62	-38	-43
11.6917	-5	-21	-26	-32	-34	-61	-35	-21	-63	-40	-43
11.7	-6	-22	-26	-32	-34	-62	-35	-21	-63	-41	-42
11.7083	-7	-21	-26	-33	-34	-62	-35	-21	-63	-41	-42
11.7167	-7	-21	-24	-34	-34	-61	-34	-22	-63	-40	-43
11.725	-6	-21	-24	-34	-34	-60	-35	-23	-62	-40	-44
11.7333	-5	-21	-24	-34	-34	-59	-35	-24	-62	-40	-44
11.7417	-5	-21	-24	-34	-34	-60	-35	-24	-62	-40	-44
11.75	-5	-21	-24	-34	-35	-60	-35	-23	-64	-39	-44
11.7583	-6	-20	-24	-34	-35	-60	-35	-23	-64	-39	-44
11.7667	-6	-20	-24	-34	-35	-60	-35	-24	-64	-39	-45
11.775	-6	-20	-25	-34	-36	-61	-35	-24	-64	-39	-44
11.7833	-6	-21	-25	-33	-35	-62	-35	-24	-64	-39	-44
11.7917	-5	-21	-26	-33	-35	-62	-34	-24	-64	-39	-44
11.8	-5	-21	-25	-33	-35	-63	-35	-24	-64	-39	-44
11.8083	-4	-21	-25	-33	-35	-62	-35	-24	-64	-39	-44
11.8167	-4	-20	-25	-33	-35	-62	-35	-23	-64	-38	-45
11.825	-4	-19	-24	-35	-34	-62	-36	-23	-63	-38	-45
11.8333	-5	-19	-24	-36	-34	-62	-36	-24	-63	-38	-45
11.8417	-5	-19	-25	-36	-35	-62	-36	-24	-63	-38	-45
11.85	-5	-19	-25	-36	-35	-62	-36	-24	-63	-39	-44
11.8583	-5	-19	-25	-35	-34	-61	-36	-23	-64	-39	-44
11.8667	-5	-20	-25	-35	-34	-62	-35	-23	-64	-40	-43
11.875	-5	-20	-25	-35	-34	-62	-36	-24	-63	-40	-43
11.8833	-6	-19	-26	-35	-34	-62	-36	-24	-63	-39	-44
11.8917	-6	-20	-25	-35	-34	-62	-36	-25	-63	-39	-44
11.9	-6	-19	-26	-35	-34	-62	-36	-25	-64	-40	-43
11.9083	-7	-18	-26	-35	-35	-61	-36	-24	-64	-40	-44
11.9167	-7	-19	-25	-36	-36	-61	-36	-24	-64	-39	-45
11.925	-7	-19	-25	-36	-36	-61	-37	-24	-64	-40	-46
11.9333	-6	-19	-26	-36	-35	-62	-37	-23	-64	-39	-45
11.9417	-6	-20	-26	-36	-35	-61	-37	-23	-64	-40	-45
11.95	-6	-20	-27	-35	-35	-61	-36	-22	-65	-41	-45
11.9583	-6	-21	-26	-35	-36	-61	-36	-21	-66	-42	-46
11.9667	-6	-21	-24	-35	-35	-61	-35	-20	-66	-43	-46
11.975	-6	-21	-24	-35	-35	-62	-35	-20	-66	-43	-46
11.9833	-7	-21	-24	-36	-34	-63	-35	-21	-66	-42	-46
11.9917	-7	-20	-24	-36	-35	-63	-34	-21	-64	-41	-45
12	-6	-20	-24	-36	-36	-62	-34	-22	-64	-39	-45
12.0083	-5	-20	-23	-35	-36	-61	-34	-23	-64	-39	-45
12.0167	-6	-20	-22	-35	-36	-61	-35	-23	-64	-39	-45
12.025	-6	-21	-22	-35	-36	-61	-35	-24	-64	-40	-45
12.0333	-6	-20	-23	-35	-35	-62	-36	-25	-64	-40	-44
12.0417	-6	-19	-25	-35	-35	-62	-36	-24	-64	-40	-44
12.05	-6	-19	-25	-35	-35	-63	-36	-25	-64	-39	-44
12.0583	-6	-20	-25	-35	-34	-63	-36	-26	-64	-39	-45
12.0667	-6	-20	-26	-35	-33	-63	-36	-25	-63	-40	-45
12.075	-6	-20	-26	-36	-33	-63	-35	-24	-63	-40	-45
12.0833	-5	-21	-25	-37	-34	-63	-35	-24	-63	-40	-45
12.0917	-6	-21	-24	-36	-35	-62	-34	-23	-63	-40	-45
12.1	-7	-21	-24	-35	-35	-62	-35	-24	-63	-40	-45
12.1083	-7	-20	-24	-35	-34	-62	-35	-23	-63	-39	-45
12.1167	-7	-21	-26	-34	-34	-62	-35	-23	-62	-38	-45
12.125	-6	-22	-27	-35	-33	-63	-35	-23	-62	-37	-46
12.1333	-6	-21	-27	-35	-33	-64	-36	-23	-63	-37	-47
12.1417	-5	-21	-27	-35	-33	-65	-36	-23	-63	-38	-47
12.15	-6	-20	-27	-36	-33	-65	-35	-24	-63	-39	-46
12.1583	-7	-19	-26	-37	-34	-66	-35	-24	-62	-39	-46
12.1667	-8	-20	-25	-37	-34	-66	-36	-23	-63	-40	-45
12.175	-7	-21	-25	-37	-35	-65	-35	-23	-64	-40	-44
12.1833	-7	-22	-24	-37	-36	-63	-35	-24	-64	-40	-44
12.1917	-8	-22	-23	-36	-36	-62	-35	-23	-65	-40	-45
12.2	-7	-22	-23	-37	-35	-61	-35	-23	-65	-41	-45
12.2083	-6	-22	-24	-37	-35	-62	-35	-24	-65	-42	-46
12.2167	-6	-21	-24	-37	-36	-63	-35	-24	-65	-43	-46
12.225	-5	-21	-25	-37	-37	-64	-34	-23	-66	-44	-46
12.2333	-5	-21	-25	-37	-37	-64	-34	-22	-66	-44	-46
12.2417	-5	-21	-25	-37	-37	-65	-35	-22	-67	-44	-46
12.25	-5	-20	-25	-37	-36	-64	-36	-23	-67	-44	-46
12.2583	-5	-19	-24	-37	-37	-64	-35	-23	-66	-43	-47
12.2667	-6	-19	-24	-37	-36	-63	-34	-24	-66	-43	-48
12.275	-5	-19	-24	-37	-36	-64	-34	-24	-65	-43	-48
12.2833	-5	-19	-24	-37	-36	-64	-34	-24	-66	-43	-48
12.2917	-5	-19	-24	-36	-36	-64	-35	-24	-67	-43	-48
12.3	-5	-19	-24	-37	-36	-65	-35	-24	-67	-42	-46
12.3083	-5	-19	-24	-37	-36	-66	-35	-25	-66	-42	-46
12.3167	-5	-19	-25	-37	-36	-66	-34	-25	-65	-42	-45
12.325	-5	-20	-26	-36	-36	-66	-35	-25	-64	-41	-45
12.3333	-6	-20	-26	-36	-36	-64	-35	-25	-63	-40	-46
12.3417	-7	-19	-25	-37	-37	-63	-36	-24	-63	-40	-46
12.35	-8	-19	-24	-38	-37	-63	-36	-23	-63	-41	-46
12.3583	-9	-20	-23	-37	-37	-64	-36	-23	-64	-42	-47
12.3667	-9	-21	-23	-36	-37	-64	-36	-23	-64	-42	-47
12.375	-9	-21	-24	-36	-37	-64	-36	-23	-64	-41	-48
12.3833	-9	-21	-24	-37	-37	-64	-36	-23	-64	-40	-47
12.3917	-8	-21	-25	-37	-37	-64	-37	-24	-64	-39	-48
12.4	-7	-21	-25	-36	-36	-63	-36	-25	-65	-39	-48
12.4083	-6	-21	-25	-35	-36	-62	-36	-26	-66	-41	-47
12.4167	-6	-21	-25	-35	-37	-63	-35	-26	-65	-42	-47
12.425	-5	-20	-26	-36	-36	-64	-34	-27	-66	-42	-47
12.4333	-6	-20	-26	-36	-36	-64	-34	-26	-65	-43	-47
12.4417	-6	-19	-26	-37	-37	-64	-35	-25	-66	-42	-46
12.45	-7	-18	-26	-36	-36	-64	-36	-25	-66	-42	-47
12.4583	-7	-19	-26	-36	-36	-63	-35	-25	-66	-41	-47
12.4667	-7	-20	-25	-36	-37	-63	-35	-25	-66	-41	-47
12.475	-6	-19	-25	-36	-36	-62	-35	-25	-65	-40	-47
12.4833	-6	-19	-26	-36	-37	-63	-36	-26	-65	-39	-47
12.4917	-5	-18	-26	-36	-37	-64	-37	-26	-65	-39	-46
12.5	-6	-18	-26	-36	-37	-65	-37	-26	-66	-38	-46
12.5083	-6	-18	-26	-36	-37	-65	-37	-27	-67	-38	-46
12.5167	-5	-19	-26	-36	-36	-65	-37	-27	-67	-38	-46
12.525	-5	-19	-25	-36	-36	-66	-37	-26	-67	-39	-46
12.5333	-4	-20	-25	-37	-36	-67	-37	-26	-66	-40	-46
12.5417	-4	-20	-25	-37	-36	-67	-38	-26	-65	-40	-46
12.55	-5	-21	-26	-36	-36	-67	-37	-25	-65	-40	-46
12.5583	-6	-22	-27	-36	-35	-66	-37	-25	-65	-41	-47
12.5667	-7	-22	-27	-36	-36	-67	-37	-25	-65	-42	-47
12.575	-7	-23	-27	-36	-37	-67	-37	-26	-64	-42	-47
12.5833	-6	-21	-26	-36	-37	-65	-37	-27	-64	-42	-46
12.5917	-6	-21	-26	-36	-36	-64	-37	-28	-65	-42	-45
12.6	-6	-21	-26	-37	-36	-64	-38	-27	-66	-42	-46
12.6083	-6	-21	-26	-37	-36	-64	-38	-26	-66	-42	-47
12.6167	-6	-21	-25	-37	-36	-64	-37	-26	-66	-42	-48
12.625	-6	-21	-24	-37	-36	-63	-37	-26	-67	-42	-49
12.6333	-6	-21	-24	-38	-36	-63	-36	-26	-68	-42	-49
12.6417	-6	-21	-24	-38	-35	-63	-36	-26	-68	-41	-49
12.65	-7	-22	-24	-38	-35	-64	-36	-26	-67	-42	-48
12.6583	-7	-22	-25	-37	-35	-64	-36	-26	-67	-42	-46
12.6667	-7	-22	-25	-36	-35	-65	-35	-26	-67	-41	-46
12.675	-7	-21	-25	-36	-35	-65	-35	-26	-68	-41	-47
12.6833	-7	-20	-23	-36	-34	-64	-36	-26	-68	-41	-48
12.6917	-6	-19	-23	-36	-34	-63	-37	-27	-67	-41	-49
12.7	-6	-18	-24	-36	-34	-63	-37	-26	-66	-41	-49
12.7083	-7	-18	-25	-35	-35	-65	-37	-25	-67	-40	-48
12.7167	-7	-18	-25	-34	-35	-66	-37	-24	-67	-40	-48
12.725	-7	-19	-26	-35	-35	-65	-36	-24	-67	-40	-48
12.7333	-7	-20	-26	-35	-35	-66	-36	-25	-66	-40	-47
12.7417	-6	-21	-25	-35	-35	-66	-36	-25	-66	-40	-47
12.75	-6	-21	-24	-35	-35	-65	-36	-25	-67	-40	-47
12.7583	-6	-20	-24	-35	-36	-65	-35	-25	-68	-40	-47
12.7667	-5	-21	-24	-36	-35	-66	-35	-25	-69	-40	-47
12.775	-5	-22	-24	-37	-34	-67	-35	-25	-68	-40	-47
12.7833	-5	-21	-25	-37	-35	-66	-36	-25	-68	-40	-47
12.7917	-4	-20	-26	-37	-36	-66	-36	-25	-67	-40	-48
12.8	-4	-20	-26	-37	-37	-66	-37	-25	-68	-40	-48
12.8083	-5	-21	-26	-38	-37	-66	-36	-26	-68	-41	-49
12.8167	-5	-21	-26	-37	-37	-66	-37	-27	-67	-41	-48
12.825	-5	-20	-26	-37	-37	-68	-37	-26	-67	-40	-49
12.8333	-5	-21	-26	-37	-36	-68	-37	-27	-68	-40	-49
12.8417	-5	-21	-26	-36	-36	-66	-38	-27	-68	-40	-49
12.85	-5	-20	-26	-36	-35	-65	-38	-26	-68	-40	-49
12.8583	-5	-19	-26	-35	-36	-66	-38	-26	-67	-39	-49
12.8667	-5	-19	-25	-36	-36	-67	-38	-27	-67	-40	-49
12.875	-5	-19	-25	-37	-36	-67	-38	-27	-68	-39	-49
12.8833	-5	-20	-25	-37	-36	-67	-37	-26	-67	-40	-49
12.8917	-5	-20	-25	-38	-37	-67	-37	-25	-66	-40	-48
12.9	-6	-20	-25	-37	-37	-67	-36	-25	-66	-40	-49
12.9083	-7	-20	-25	-37	-36	-67	-36	-25	-65	-40	-49
12.9167	-8	-19	-25	-38	-36	-66	-37	-25	-65	-41	-50
12.925	-7	-19	-25	-38	-36	-66	-38	-26	-65	-41	-50
12.9333	-7	-19	-25	-38	-37	-65	-38	-26	-65	-42	-51
12.9417	-6	-20	-25	-38	-37	-65	-38	-26	-66	-42	-52
12.95	-7	-20	-25	-37	-37	-65	-38	-25	-65	-42	-51
12.9583	-8	-20	-26	-37	-37	-65	-38	-25	-65	-42	-51
12.9667	-9	-20	-26	-37	-37	-66	-38	-24	-66	-41	-50
12.975	-9	-20	-25	-37	-37	-66	-37	-25	-66	-41	-50
12.9833	-8	-20	-26	-38	-37	-66	-36	-25	-66	-42	-50
12.9917	-8	-20	-26	-38	-37	-65	-36	-25	-66	-41	-50
13	-7	-20	-26	-38	-36	-64	-37	-25	-66	-40	-50
13.0083	-7	-19	-26	-37	-36	-64	-36	-25	-67	-41	-51
13.0167	-7	-19	-26	-36	-37	-65	-36	-25	-67	-42	-51
13.025	-6	-20	-26	-35	-38	-66	-36	-25	-68	-43	-50
13.0333	-7	-20	-25	-36	-39	-67	-37	-26	-67	-44	-49
13.0417	-7	-19	-25	-36	-39	-67	-38	-26	-67	-44	-48
13.05	-7	-19	-25	-35	-38	-67	-37	-26	-66	-43	-48
13.0583	-6	-19	-26	-35	-38	-67	-37	-26	-66	-43	-49
13.0667	-6	-20	-26	-36	-37	-67	-37	-27	-66	-43	-49
13.075	-5	-20	-26	-36	-37	-67	-38	-27	-66	-43	-50
13.0833	-5	-20	-25	-36	-37	-68	-37	-27	-67	-43	-49
13.0917	-6	-20	-25	-36	-36	-68	-36	-27	-68	-43	-49
13.1	-5	-20	-24	-37	-36	-69	-37	-27	-67	-43	-49
13.1083	-6	-21	-25	-37	-36	-68	-37	-28	-67	-42	-49
13.1167	-7	-21	-25	-37	-37	-68	-38	-28	-68	-41	-50
13.125	-7	-21	-26	-36	-38	-68	-38	-28	-68	-41	-50
13.1333	-6	-21	-25	-36	-39	-67	-37	-27	-69	-41	-50
13.1417	-6	-22	-25	-36	-39	-67	-37	-27	-69	-42	-48
13.15	-6	-22	-25	-35	-39	-67	-37	-27	-68	-43	-47
13.1583	-6	-22	-24	-35	-40	-67	-37	-27	-68	-43	-47
13.1667	-5	-22	-24	-35	-40	-66	-36	-27	-68	-43	-47
13.175	-5	-22	-24	-35	-39	-66	-37	-27	-69	-42	-47
13.1833	-5	-21	-24	-35	-38	-66	-37	-27	-68	-43	-48
13.1917	-5	-21	-24	-36	-37	-67	-38	-27	-68	-43	-49
13.2	-5	-21	-25	-37	-38	-67	-39	-26	-68	-43	-50
13.2083	-5	-21	-24	-38	-38	-67	-39	-26	-67	-42	-50
13.2167	-6	-21	-25	-38	-38	-67	-39	-25	-67	-42	-50
13.225	-7	-20	-25	-37	-37	-67	-39	-25	-67	-44	-50
13.2333	-7	-20	-25	-37	-37	-67	-39	-26	-66	-45	-49
13.2417	-7	-20	-26	-37	-37	-67	-40	-26	-67	-45	-49
13.25	-8	-20	-26	-37	-37	-67	-39	-26	-68	-44	-49
13.2583	-8	-21	-25	-38	-38	-66	-38	-27	-68	-43	-49
13.2667	-8	-21	-25	-39	-38	-66	-38	-28	-69	-44	-49
13.275	-8	-20	-24	-39	-38	-66	-37	-27	-69	-44	-48
13.2833	-7	-20	-25	-38	-38	-66	-37	-27	-68	-44	-49
13.2917	-7	-20	-25	-38	-37	-66	-38	-26	-67	-45	-50
13.3	-7	-19	-25	-37	-37	-67	-39	-26	-67	-45	-51
13.3083	-7	-20	-25	-37	-37	-68	-39	-27	-67	-45	-51
13.3167	-7	-20	-26	-37	-37	-69	-38	-27	-67	-45	-51
13.325	-8	-21	-26	-37	-36	-69	-38	-26	-67	-45	-50
13.3333	-7	-21	-26	-37	-36	-69	-38	-26	-68	-45	-50
13.3417	-6	-21	-27	-36	-37	-69	-37	-26	-68	-45	-50
13.35	-6	-21	-26	-35	-38	-69	-37	-26	-68	-44	-49
13.3583	-6	-21	-26	-36	-38	-68	-36	-26	-68	-44	-49
13.3667	-6	-22	-27	-36	-38	-68	-36	-26	-68	-45	-50
13.375	-7	-22	-26	-37	-39	-69	-37	-26	-68	-45	-50
13.3833	-7	-23	-25	-37	-39	-70	-37	-27	-68	-45	-50
13.3917	-7	-24	-25	-38	-39	-70	-37	-27	-68	-45	-50
13.4	-7	-24	-26	-38	-39	-69	-37	-27	-69	-44	-51
13.4083	-7	-24	-25	-38	-38	-69	-37	-27	-69	-45	-51
13.4167	-7	-23	-26	-39	-38	-68	-37	-27	-68	-44	-51
13.425	-7	-21	-25	-38	-38	-67	-37	-27	-66	-44	-51
13.4333	-7	-21	-25	-38	-39	-67	-36	-26	-66	-44	-51
13.4417	-7	-21	-25	-39	-40	-68	-36	-27	-66	-44	-51
13.45	-6	-21	-24	-39	-40	-68	-37	-27	-66	-44	-51
13.4583	-5	-21	-23	-39	-39	-68	-38	-27	-66	-44	-50
13.4667	-5	-22	-24	-39	-38	-68	-38	-28	-67	-44	-49
13.475	-6	-21	-24	-39	-37	-69	-39	-28	-69	-44	-49
13.4833	-7	-21	-24	-38	-38	-70	-39	-28	-70	-43	-49
13.4917	-8	-22	-24	-38	-39	-71	-39	-27	-70	-43	-50
13.5	-8	-22	-24	-38	-39	-71	-38	-26	-70	-43	-50
13.5083	-8	-21	-25	-38	-38	-70	-38	-26	-69	-43	-50
13.5167	-8	-21	-25	-39	-37	-71	-39	-26	-68	-43	-50
13.525	-7	-22	-27	-40	-37	-70	-38	-27	-68	-43	-50
13.5333	-7	-22	-27	-41	-37	-70	-37	-27	-68	-43	-50
13.5417	-8	-21	-27	-41	-37	-69	-37	-28	-68	-42	-51
13.55	-8	-20	-26	-40	-37	-68	-37	-29	-68	-42	-51
13.5583	-7	-20	-25	-39	-38	-68	-37	-29	-68	-42	-50
13.5667	-7	-20	-25	-38	-37	-69	-37	-28	-68	-43	-50
13.575	-7	-21	-25	-38	-37	-70	-37	-28	-69	-44	-50
13.5833	-7	-20	-26	-38	-37	-70	-38	-27	-69	-44	-50
13.5917	-7	-19	-25	-39	-37	-70	-38	-28	-69	-44	-50
13.6	-8	-19	-26	-39	-37	-70	-39	-29	-69	-43	-50
13.6083	-7	-20	-26	-39	-37	-70	-39	-29	-69	-44	-49
13.6167	-8	-20	-25	-39	-38	-70	-40	-28	-69	-44	-49
13.625	-8	-21	-24	-39	-38	-71	-40	-28	-69	-45	-48
13.6333	-8	-21	-24	-39	-38	-72	-39	-28	-68	-45	-48
13.6417	-7	-22	-23	-38	-37	-71	-39	-28	-68	-45	-49
13.65	-6	-21	-23	-38	-38	-70	-39	-28	-69	-45	-50
13.6583	-6	-20	-24	-38	-39	-69	-39	-28	-69	-44	-51
13.6667	-6	-20	-25	-38	-40	-69	-39	-28	-70	-44	-51
13.675	-7	-21	-24	-38	-40	-69	-39	-28	-70	-43	-52
13.6833	-7	-21	-24	-38	-40	-70	-39	-28	-69	-44	-52
13.6917	-6	-21	-25	-38	-40	-70	-38	-27	-69	-45	-51
13.7	-6	-21	-24	-38	-40	-70	-38	-27	-69	-46	-50
13.7083	-6	-22	-24	-37	-40	-69	-38	-28	-70	-45	-49
13.7167	-6	-22	-24	-37	-40	-69	-38	-28	-69	-45	-49
13.725	-6	-22	-25	-38	-39	-70	-38	-28	-68	-45	-49
13.7333	-7	-21	-25	-39	-38	-70	-39	-28	-68	-45	-49
13.7417	-7	-22	-25	-39	-38	-69	-39	-28	-69	-46	-50
13.75	-8	-22	-24	-38	-39	-69	-40	-29	-69	-46	-51
13.7583	-8	-22	-24	-38	-38	-69	-40	-29	-70	-45	-52
13.7667	-8	-22	-24	-39	-37	-70	-39	-29	-70	-46	-52
13.775	-9	-21	-25	-39	-37	-70	-40	-29	-70	-46	-52
13.7833	-9	-21	-24	-39	-37	-70	-40	-27	-69	-45	-52
13.7917	-8	-20	-24	-39	-39	-69	-41	-28	-69	-45	-52
13.8	-8	-19	-25	-39	-40	-69	-41	-28	-69	-46	-51
13.8083	-8	-21	-25	-40	-39	-68	-40	-28	-69	-46	-52
13.8167	-8	-21	-25	-41	-38	-68	-40	-27	-69	-46	-52
13.825	-8	-21	-24	-41	-38	-69	-39	-28	-69	-46	-53
13.8333	-9	-21	-24	-42	-39	-68	-39	-28	-70	-46	-53
13.8417	-8	-21	-24	-42	-39	-69	-41	-28	-70	-46	-53
13.85	-8	-21	-24	-41	-39	-68	-41	-28	-70	-45	-52
13.8583	-7	-21	-24	-41	-39	-69	-41	-28	-70	-45	-52
13.8667	-7	-21	-24	-40	-39	-71	-40	-28	-70	-44	-53
13.875	-7	-21	-24	-39	-39	-71	-39	-29	-69	-44	-52
13.8833	-6	-21	-25	-39	-39	-72	-39	-28	-70	-45	-50
13.8917	-7	-21	-25	-38	-39	-72	-39	-28	-71	-45	-50
13.9	-7	-22	-25	-38	-39	-72	-39	-28	-71	-44	-50
13.9083	-8	-23	-25	-38	-38	-71	-40	-28	-71	-43	-51
13.9167	-8	-23	-26	-37	-37	-72	-40	-28	-72	-44	-52
13.925	-8	-23	-26	-37	-38	-71	-40	-28	-71	-44	-52
13.9333	-8	-23	-26	-37	-38	-71	-40	-29	-71	-45	-51
13.9417	-8	-22	-25	-37	-38	-70	-39	-29	-70	-45	-50
13.95	-8	-22	-25	-38	-38	-70	-39	-29	-70	-45	-50
13.9583	-8	-22	-25	-39	-38	-70	-39	-28	-70	-45	-51
13.9667	-8	-21	-25	-39	-38	-70	-39	-28	-70	-45	-50
13.975	-9	-21	-24	-38	-37	-71	-38	-28	-70	-45	-50
13.9833	-10	-21	-24	-37	-37	-70	-37	-29	-69	-46	-50
13.9917	-9	-22	-23	-37	-37	-71	-37	-29	-69	-47	-51
14	-8	-23	-24	-37	-37	-72	-37	-30	-70	-47	-51
14.0083	-8	-23	-24	-37	-38	-72	-37	-30	-71	-46	-51
14.0167	-8	-23	-25	-37	-39	-72	-38	-30	-71	-46	-50
14.025	-7	-22	-26	-38	-39	-72	-38	-30	-71	-46	-51
14.0333	-6	-22	-25	-39	-39	-72	-38	-29	-71	-46	-52
14.0417	-6	-22	-24	-39	-39	-73	-38	-29	-70	-46	-53
14.05	-6	-21	-25	-39	-39	-73	-38	-29	-69	-45	-53
14.0583	-6	-22	-26	-39	-39	-73	-39	-30	-69	-45	-53
14.0667	-5	-22	-26	-38	-38	-72	-39	-30	-70	-46	-52
14.075	-6	-22	-25	-38	-38	-71	-39	-29	-69	-46	-52
14.0833	-7	-22	-25	-38	-39	-71	-39	-28	-69	-46	-52
14.0917	-6	-21	-24	-38	-39	-71	-40	-27	-69	-46	-52
14.1	-7	-21	-25	-39	-39	-71	-40	-27	-69	-46	-52
14.1083	-7	-21	-25	-40	-39	-72	-40	-27	-70	-46	-51
14.1167	-7	-21	-25	-40	-39	-73	-39	-29	-71	-46	-51
14.125	-7	-21	-24	-40	-39	-74	-38	-29	-72	-47	-51
14.1333	-7	-21	-25	-40	-39	-74	-37	-29	-72	-47	-52
14.1417	-7	-22	-26	-39	-38	-73	-36	-28	-72	-47	-53
14.15	-7	-24	-26	-39	-38	-73	-36	-29	-71	-46	-53
14.1583	-7	-24	-26	-40	-38	-72	-37	-29	-72	-47	-53
14.1667	-8	-24	-26	-40	-39	-72	-39	-30	-72	-47	-52
14.175	-8	-24	-25	-40	-39	-72	-39	-30	-72	-47	-52
14.1833	-8	-24	-26	-40	-38	-72	-40	-29	-72	-47	-51
14.1917	-8	-24	-26	-40	-38	-72	-39	-29	-72	-46	-50
14.2	-8	-24	-26	-40	-39	-72	-39	-29	-71	-46	-50
14.2083	-8	-23	-26	-40	-39	-72	-39	-29	-70	-46	-49
14.2167	-8	-22	-27	-40	-39	-72	-39	-29	-70	-46	-49
14.225	-8	-21	-27	-40	-39	-71	-39	-29	-70	-46	-49
14.2333	-8	-21	-28	-39	-38	-71	-39	-28	-71	-47	-50
14.2417	-8	-22	-28	-39	-39	-72	-39	-28	-71	-46	-50
14.25	-8	-23	-28	-39	-39	-72	-39	-28	-70	-45	-50
14.2583	-8	-23	-28	-39	-39	-72	-38	-28	-70	-45	-50
14.2667	-9	-23	-27	-40	-38	-72	-37	-28	-70	-46	-50
14.275	-9	-22	-27	-40	-37	-72	-37	-28	-70	-46	-51
14.2833	-8	-22	-27	-40	-37	-72	-37	-27	-71	-47	-51
14.2917	-8	-22	-27	-40	-36	-72	-38	-26	-71	-47	-51
14.3	-9	-21	-27	-40	-36	-71	-38	-27	-70	-47	-50
14.3083	-9	-21	-27	-40	-37	-70	-38	-28	-70	-47	-49
14.3167	-8	-22	-27	-40	-38	-70	-39	-28	-70	-46	-49
14.325	-8	-22	-27	-39	-38	-70	-39	-27	-71	-45	-49
14.3333	-8	-21	-26	-39	-38	-69	-39	-26	-71	-45	-50
14.3417	-8	-20	-25	-39	-38	-68	-39	-26	-71	-46	-51
14.35	-7	-20	-25	-38	-38	-69	-39	-26	-72	-47	-51
14.3583	-7	-20	-25	-38	-38	-69	-40	-26	-73	-48	-52
14.3667	-6	-21	-25	-39	-38	-69	-40	-26	-73	-48	-52
14.375	-5	-20	-25	-39	-38	-68	-40	-27	-73	-49	-51
14.3833	-6	-21	-25	-40	-38	-67	-39	-26	-73	-49	-51
14.3917	-7	-21	-24	-41	-37	-67	-38	-25	-73	-50	-52
14.4	-8	-22	-24	-41	-38	-66	-38	-24	-74	-50	-52
14.4083	-8	-22	-24	-41	-39	-65	-38	-24	-73	-50	-53
14.4167	-8	-22	-25	-40	-39	-65	-39	-23	-73	-49	-53
14.425	-8	-22	-26	-40	-40	-64	-39	-23	-72	-47	-53
14.4333	-7	-22	-27	-40	-39	-63	-39	-23	-72	-47	-53
14.4417	-7	-21	-27	-40	-39	-62	-39	-22	-71	-46	-52
14.45	-8	-20	-27	-40	-38	-61	-38	-20	-71	-46	-52
14.4583	-8	-20	-27	-39	-38	-60	-37	-20	-71	-46	-51
14.4667	-8	-19	-28	-38	-38	-59	-37	-20	-71	-47	-51
14.475	-7	-19	-28	-38	-38	-58	-38	-20	-72	-47	-51
14.4833	-7	-19	-29	-38	-38	-56	-39	-19	-72	-46	-51
14.4917	-6	-20	-28	-38	-39	-53	-39	-17	-72	-45	-50
14.5	-7	-21	-28	-38	-39	-51	-39	-15	-72	-45	-50
14.5083	-7	-21	-27	-39	-39	-48	-40	-13	-72	-46	-51
14.5167	-7	-21	-28	-39	-40	-45	-39	-12	-72	-46	-52
14.525	-7	-21	-28	-40	-40	-43	-38	-11	-71	-46	-53
14.5333	-7	-21	-28	-41	-40	-42	-38	-9	-71	-46	-52
14.5417	-8	-21	-28	-40	-39	-41	-38	-7	-71	-46	-52
14.55	-8	-20	-28	-40	-39	-39	-38	-6	-72	-46	-51
14.5583	-8	-19	-28	-40	-37	-37	-39	-6	-71	-46	-52
14.5667	-7	-19	-27	-40	-38	-34	-39	-5	-71	-46	-52
14.575	-7	-19	-26	-39	-38	-29	-39	-2	-72	-46	-52
14.5833	-7	-19	-25	-39	-39	-25	-39	-1	-73	-45	-52
14.5917	-8	-19	-26	-40	-39	-22	-39	1	-73	-46	-52
14.6	-8	-19	-26	-40	-39	-19	-39	3	-74	-46	-53
14.6083	-7	-18	-26	-40	-39	-16	-39	5	-73	-46	-53
14.6167	-6	-18	-26	-40	-38	-12	-39	6	-73	-45	-53
14.625	-7	-18	-27	-39	-38	-7	-39	7	-73	-44	-52
14.6333	-7	-18	-27	-39	-38	-3	-38	8	-73	-44	-52
14.6417	-7	-18	-27	-40	-38	1	-38	10	-73	-45	-51
14.65	-6	-18	-26	-41	-39	5	-38	13	-73	-44	-51
14.6583	-6	-18	-25	-41	-39	9	-37	15	-72	-44	-51
14.6667	-6	-18	-25	-41	-38	14	-36	17	-71	-45	-51
14.675	-6	-19	-25	-41	-38	19	-36	20	-70	-46	-51
14.6833	-6	-19	-25	-40	-38	24	-37	23	-69	-47	-51
14.6917	-7	-19	-26	-41	-37	30	-38	25	-68	-47	-52
14.7	-7	-18	-26	-40	-37	36	-40	28	-68	-47	-52
14.7083	-7	-19	-27	-40	-38	41	-40	30	-67	-47	-51
14.7167	-6	-19	-27	-41	-38	46	-39	31	-66	-46	-51
14.725	-6	-18	-27	-40	-38	52	-39	33	-67	-47	-52
14.7333	-7	-18	-26	-39	-38	60	-39	35	-68	-47	-52
14.7417	-7	-18	-25	-39	-38	68	-38	37	-66	-46	-51
14.75	-7	-19	-26	-40	-40	76	-39	41	-65	-45	-50
14.7583	-7	-19	-27	-40	-41	84	-39	44	-63	-45	-50
14.7667	-7	-19	-27	-40	-41	90	-39	48	-62	-46	-50
14.775	-7	-19	-27	-40	-41	97	-38	52	-60	-46	-50
14.7833	-7	-18	-26	-39	-40	104	-38	55	-59	-46	-48
14.7917	-7	-18	-27	-39	-39	109	-37	58	-58	-46	-48
14.8	-8	-18	-27	-39	-40	116	-38	60	-57	-46	-46
14.8083	-8	-19	-26	-40	-40	125	-39	64	-56	-46	-44
14.8167	-7	-19	-26	-40	-41	133	-39	67	-55	-46	-43
14.825	-7	-20	-27	-40	-41	143	-39	71	-52	-46	-41
14.8333	-7	-20	-27	-40	-41	151	-38	73	-49	-46	-40
14.8417	-6	-20	-27	-40	-40	159	-38	77	-47	-45	-40
14.85	-7	-18	-26	-41	-40	168	-38	80	-44	-44	-39
14.8583	-6	-18	-25	-41	-40	177	-37	83	-41	-44	-38
14.8667	-6	-19	-25	-40	-40	186	-37	86	-38	-43	-36
14.875	-5	-19	-26	-40	-40	194	-38	89	-35	-43	-34
14.8833	-6	-18	-27	-40	-41	203	-38	93	-31	-42	-33
14.8917	-6	-18	-27	-40	-41	211	-38	95	-27	-42	-30
14.9	-5	-19	-27	-40	-40	219	-38	97	-22	-42	-28
14.9083	-4	-19	-26	-40	-39	227	-37	101	-17	-42	-26
14.9167	-5	-19	-26	-40	-39	238	-37	105	-12	-42	-23
14.925	-6	-20	-26	-40	-39	249	-36	108	-6	-41	-21
14.9333	-6	-21	-27	-39	-39	258	-36	110	1	-40	-17
14.9417	-6	-21	-28	-38	-39	266	-36	112	8	-39	-14
14.95	-6	-21	-27	-38	-39	276	-37	116	16	-38	-10
14.9583	-5	-21	-27	-39	-40	284	-37	120	24	-37	-7
14.9667	-6	-20	-27	-39	-40	293	-37	124	32	-37	-3
14.975	-6	-20	-26	-38	-40	302	-37	126	41	-36	2
14.9833	-6	-20	-27	-38	-40	311	-37	130	50	-35	6
14.9917	-6	-20	-27	-38	-40	319	-38	132	60	-34	12
15	-6	-20	-28	-38	-40	326	-38	135	71	-33	18
15.0083	-7	-20	-28	-39	-40	336	-36	139	83	-31	25
15.0167	-7	-20	-27	-39	-40	346	-35	143	97	-31	31
15.025	-6	-20	-27	-40	-41	356	-34	146	110	-29	39
15.0333	-5	-20	-27	-41	-41	365	-34	150	125	-28	47
15.0417	-5	-20	-26	-42	-41	375	-34	153	141	-25	57
15.05	-4	-19	-25	-42	-41	385	-34	156	158	-23	66
15.0583	-4	-19	-25	-42	-40	394	-34	159	177	-22	75
15.0667	-4	-19	-25	-41	-39	402	-34	161	196	-20	83
15.075	-3	-18	-26	-40	-38	412	-33	165	216	-18	93
15.0833	-3	-17	-27	-40	-37	421	-33	168	237	-15	105
15.0917	-4	-17	-27	-41	-37	429	-32	171	260	-12	119
15.1	-4	-17	-26	-41	-37	438	-31	173	284	-9	134
15.1083	-5	-17	-26	-41	-37	447	-30	176	308	-6	149
15.1167	-4	-17	-25	-42	-36	457	-29	177	334	-3	166
15.125	-4	-16	-24	-41	-35	466	-29	179	363	0	183
15.1333	-3	-16	-25	-41	-35	473	-30	182	394	3	201
15.1417	-2	-17	-25	-40	-36	482	-29	184	427	7	220
15.15	-2	-18	-26	-39	-37	490	-29	187	459	10	240
15.1583	-2	-18	-27	-39	-37	498	-28	191	493	14	261
15.1667	-4	-19	-27	-39	-37	505	-27	195	531	20	284
15.175	-5	-18	-26	-39	-37	512	-25	197	569	25	309
15.1833	-5	-19	-25	-39	-37	521	-23	200	610	30	334
15.1917	-5	-19	-25	-39	-36	529	-21	203	651	36	360
15.2	-4	-19	-25	-38	-35	536	-19	206	696	41	388
15.2083	-3	-18	-26	-38	-36	542	-17	208	744	47	419
15.2167	-3	-19	-27	-40	-37	551	-15	211	792	53	452
15.225	-2	-19	-27	-40	-37	559	-13	215	842	59	486
15.2333	-2	-18	-27	-40	-37	567	-11	217	897	65	520
15.2417	-2	-18	-26	-40	-37	575	-9	219	952	72	558
15.25	-2	-18	-25	-39	-38	583	-7	221	1011	80	598
15.2583	-2	-18	-24	-40	-39	592	-4	222	1073	88	640
15.2667	-2	-19	-24	-40	-40	600	-1	225	1137	97	685
15.275	-1	-18	-25	-40	-41	608	1	227	1206	106	732
15.2833	-2	-17	-25	-40	-42	615	4	231	1277	116	782
15.2917	-3	-16	-26	-40	-41	622	9	236	1351	126	833
15.3	-4	-17	-26	-40	-40	630	14	239	1426	137	887
15.3083	-4	-17	-26	-40	-39	639	17	242	1502	148	943
15.3167	-3	-18	-26	-39	-39	647	21	244	1583	159	1003
15.325	-2	-18	-25	-39	-38	654	26	245	1668	171	1066
15.3333	-1	-18	-25	-39	-38	660	31	247	1756	183	1132
15.3417	-1	-18	-24	-40	-39	668	36	250	1846	196	1203
15.35	-2	-17	-24	-40	-39	676	41	253	1942	210	1274
15.3583	-2	-17	-24	-39	-39	684	47	256	2040	225	1347
15.3667	-2	-17	-24	-39	-38	691	52	259	2141	241	1424
15.375	-3	-16	-24	-39	-38	700	59	261	2245	257	1507
15.3833	-3	-15	-25	-39	-38	710	67	263	2355	274	1593
15.3917	-3	-14	-26	-39	-39	718	76	267	2468	292	1682
15.4	-3	-14	-26	-40	-39	727	84	271	2584	311	1775
15.4083	-3	-14	-26	-40	-39	734	92	275	2706	331	1872
15.4167	-2	-14	-26	-41	-39	744	101	278	2831	351	1975
15.425	-2	-13	-25	-40	-38	754	111	283	2959	372	2082
15.4333	-3	-14	-24	-40	-37	763	122	287	3091	396	2194
15.4417	-3	-15	-24	-40	-37	771	133	289	3229	421	2309
15.45	-2	-14	-25	-40	-36	778	145	291	3373	446	2429
15.4583	-2	-13	-26	-40	-36	786	156	294	3521	472	2553
15.4667	-1	-12	-27	-39	-36	795	169	298	3675	499	2683
15.475	0	-12	-27	-38	-35	805	184	302	3831	528	2817
15.4833	0	-13	-27	-38	-35	815	200	307	3990	559	2958
15.4917	1	-13	-27	-38	-35	826	216	311	4158	590	3105
15.5	1	-12	-26	-38	-35	837	233	315	4332	622	3257
15.5083	2	-12	-25	-37	-34	848	251	318	4512	656	3415
15.5167	2	-11	-24	-37	-33	858	269	322	4695	691	3579
15.525	2	-12	-23	-38	-32	870	288	327	4885	728	3750
15.5333	2	-12	-22	-38	-32	882	309	332	5078	768	3926
15.5417	2	-11	-21	-37	-32	894	331	337	5275	810	4107
15.55	3	-11	-21	-36	-32	907	354	342	5478	855	4294
15.5583	3	-10	-20	-36	-32	920	379	347	5686	903	4489
15.5667	3	-9	-19	-35	-32	934	403	353	5900	952	4692
15.575	3	-9	-20	-34	-31	948	430	360	6121	1003	4902
15.5833	3	-8	-19	-33	-30	964	458	368	6350	1056	5118
15.5917	4	-8	-19	-32	-30	980	487	376	6584	1110	5342
15.6	6	-7	-18	-32	-30	996	518	384	6823	1167	5573
15.6083	7	-5	-18	-33	-29	1013	553	391	7072	1228	5814
15.6167	7	-4	-18	-33	-27	1031	589	398	7324	1292	6062
15.625	8	-3	-18	-33	-27	1050	628	405	7584	1360	6322
15.6333	9	-3	-18	-32	-27	1069	668	412	7850	1429	6587
15.6417	11	-3	-17	-31	-26	1087	710	421	8124	1501	6857
15.65	11	-2	-16	-30	-24	1107	754	430	8407	1576	7138
15.6583	12	-1	-16	-30	-24	1129	800	440	8696	1656	7429
15.6667	13	-1	-16	-30	-22	1152	849	449	8989	1739	7729
15.675	13	0	-15	-30	-20	1177	899	458	9289	1826	8039
15.6833	15	1	-13	-29	-19	1202	951	468	9598	1917	8360
15.6917	16	3	-12	-29	-16	1228	1007	480	9916	2012	8694
15.7	18	5	-10	-27	-14	1253	1065	492	10244	2112	9037
15.7083	20	7	-8	-25	-12	1281	1128	504	10578	2217	9388
15.7167	20	8	-6	-23	-11	1310	1195	517	10919	2326	9746
15.725	21	8	-5	-22	-10	1339	1263	530	11267	2440	10119
15.7333	22	9	-4	-20	-9	1369	1334	544	11626	2560	10505
15.7417	23	10	-2	-19	-7	1402	1409	559	11991	2686	10899
15.75	23	12	-1	-17	-5	1436	1487	575	12367	2817	11309
15.7583	25	13	1	-14	-3	1471	1571	592	12753	2954	11730
15.7667	26	15	3	-12	-1	1508	1658	609	13148	3098	12158
15.775	27	17	5	-10	2	1547	1749	626	13550	3248	12594
15.7833	29	20	7	-8	3	1589	1843	644	13962	3404	13046
15.7917	31	21	10	-6	5	1631	1942	664	14379	3565	13512
15.8	34	22	12	-4	7	1674	2048	684	14804	3732	13992
15.8083	35	24	14	-3	9	1717	2158	704	15241	3907	14483
15.8167	38	26	16	-1	12	1765	2273	724	15686	4091	14987
15.825	41	30	18	1	15	1815	2393	746	16139	4282	15503
15.8333	44	33	20	5	18	1866	2521	770	16603	4481	16034
15.8417	47	36	23	8	22	1919	2653	794	17079	4688	16579
15.85	49	39	25	11	25	1977	2789	819	17563	4903	17135
15.8583	52	42	28	14	30	2037	2931	845	18057	5126	17700
15.8667	55	46	31	16	33	2098	3079	873	18562	5358	18274
15.875	57	50	35	18	37	2160	3236	902	19075	5600	18863
15.8833	60	52	38	22	41	2224	3398	932	19595	5849	19471
15.8917	63	54	42	26	45	2291	3567	961	20124	6103	20090
15.9	66	58	45	31	49	2363	3741	992	20661	6368	20721
15.9083	70	62	48	35	53	2436	3923	1024	21209	6643	21363
15.9167	74	66	52	39	58	2511	4113	1058	21770	6928	22018
15.925	78	71	56	43	62	2589	4310	1093	22341	7223	22685
15.9333	81	74	61	48	66	2670	4511	1129	22919	7525	23360
15.9417	84	77	65	51	72	2754	4722	1165	23506	7835	24047
15.95	87	81	69	55	77	2837	4939	1204	24099	8151	24746
15.9583	91	87	74	59	83	2925	5162	1245	24698	8478	25453
15.9667	96	93	77	64	89	3018	5392	1285	25302	8814	26172
15.975	101	97	81	69	95	3114	5631	1325	25911	9156	26901
15.9833	105	101	88	75	101	3211	5876	1368	26525	9505	27639
15.9917	110	105	94	80	106	3308	6128	1413	27146	9862	28383
16	114	110	100	86	112	3407	6387	1459	27772	10225	29130
16.0083	118	115	105	91	117	3512	6653	1505	28401	10594	29882
16.0167	122	123	111	96	122	3618	6922	1553	29034	10970	30639
16.025	127	130	117	101	129	3726	7196	1602	29670	11353	31401
16.0333	131	136	123	107	135	3835	7475	1651	30304	11741	32162
16.0417	135	142	130	114	141	3946	7757	1699	30932	12130	32922
16.05	139	148	136	120	147	4057	8045	1749	31559	12523	33681
16.0583	143	154	141	126	154	4170	8336	1802	32185	12921	34440
16.0667	149	160	147	132	161	4286	8631	1857	32812	13323	35200
16.075	155	166	153	137	167	4403	8930	1910	33435	13725	35957
16.0833	161	173	159	143	174	4521	9230	1963	34052	14123	36709
16.0917	166	180	164	149	180	4638	9531	2016	34663	14520	37450
16.1	172	188	170	156	187	4756	9833	2069	35264	14916	38180
16.1083	176	195	176	162	194	4877	10134	2122	35854	15310	38899
16.1167	182	202	182	169	200	4996	10435	2175	36433	15702	39605
16.125	187	209	189	175	206	5113	10734	2228	36999	16088	40297
16.1333	192	216	196	182	212	5230	11032	2281	37552	16469	40973
16.1417	197	223	202	188	220	5345	11327	2333	38090	16845	41633
16.15	202	229	208	194	227	5460	11620	2387	38616	17214	42278
16.1583	206	236	213	199	233	5572	11908	2439	39125	17577	42901
16.1667	211	242	219	205	239	5682	12192	2490	39610	17933	43505
16.175	215	250	224	211	244	5791	12470	2541	40074	18278	44089
16.1833	219	257	229	216	250	5898	12740	2590	40521	18614	44652
16.1917	223	263	233	222	256	6002	13006	2636	40947	18941	45190
16.2	227	268	238	227	261	6104	13264	2681	41353	19258	45699
16.2083	231	274	244	232	266	6202	13511	2726	41736	19564	46183
16.2167	237	281	248	237	272	6295	13750	2771	42091	19856	46644
16.225	243	288	252	242	277	6384	13981	2814	42422	20133	47075
16.2333	248	295	256	245	281	6469	14204	2855	42729	20398	47473
16.2417	252	301	260	250	285	6549	14417	2892	43009	20649	47839
16.25	256	306	264	254	289	6627	14619	2928	43267	20885	48174
16.2583	258	310	269	258	291	6701	14809	2963	43499	21108	48480
16.2667	260	314	274	261	294	6771	14986	2995	43707	21315	48763
16.275	263	318	278	264	297	6836	15152	3028	43887	21507	49015
16.2833	265	322	282	267	301	6895	15307	3058	44037	21686	49236
16.2917	268	327	284	269	303	6950	15453	3087	44159	21853	49428
16.3	271	330	286	271	306	7001	15588	3112	44254	22003	49590
16.3083	275	335	288	273	309	7048	15712	3135	44325	22138	49726
16.3167	279	339	289	274	310	7089	15822	3156	44371	22259	49829
16.325	281	343	291	277	312	7125	15920	3175	44392	22367	49898
16.3333	284	346	293	279	314	7157	16007	3191	44383	22460	49935
16.3417	285	349	294	282	315	7185	16083	3205	44350	22541	49947
16.35	286	352	295	283	316	7207	16146	3218	44298	22610	49934
16.3583	288	355	296	284	317	7225	16201	3227	44219	22668	49892
16.3667	289	357	297	284	318	7238	16248	3235	44120	22711	49822
16.375	291	359	298	284	319	7246	16284	3241	44003	22740	49729
16.3833	292	360	298	284	320	7251	16312	3246	43863	22757	49615
16.3917	293	362	297	284	320	7252	16329	3248	43703	22763	49476
16.4	293	363	297	284	319	7250	16337	3247	43524	22758	49316
16.4083	293	364	297	284	317	7243	16337	3246	43326	22740	49136
16.4167	293	365	296	284	317	7232	16327	3243	43109	22713	48932
16.425	293	365	296	283	317	7216	16309	3238	42874	22681	48707
16.4333	294	366	296	283	317	7198	16286	3232	42622	22636	48465
16.4417	294	367	294	281	317	7176	16254	3223	42354	22581	48201
16.45	293	367	293	281	316	7151	16212	3213	42073	22519	47919
16.4583	293	366	291	280	315	7125	16164	3202	41779	22447	47622
16.4667	292	366	289	278	313	7095	16111	3189	41475	22368	47313
16.475	292	365	288	277	311	7062	16055	3177	41156	22284	46991
16.4833	292	362	287	276	310	7026	15993	3162	40831	22197	46660
16.4917	291	361	285	276	308	6988	15926	3145	40499	22104	46316
16.5	290	360	283	275	306	6948	15854	3127	40156	22001	45959
16.5083	289	359	281	273	304	6906	15779	3109	39804	21889	45587
16.5167	287	358	280	270	301	6862	15698	3091	39448	21773	45209
16.525	285	357	278	268	299	6815	15613	3072	39086	21652	44825
16.5333	283	355	277	266	298	6766	15528	3051	38716	21528	44433
16.5417	282	355	274	264	297	6715	15441	3029	38339	21400	44030
16.55	281	353	272	262	295	6664	15353	3006	37956	21267	43622
16.5583	279	351	269	259	292	6612	15261	2983	37571	21132	43208
16.5667	276	350	267	257	289	6558	15164	2959	37185	20995	42788
16.575	274	348	265	255	286	6500	15067	2934	36798	20854	42367
16.5833	273	346	263	252	284	6444	14968	2909	36409	20714	41942
16.5917	271	344	260	250	282	6389	14866	2883	36022	20571	41514
16.6	269	342	257	247	280	6335	14764	2857	35630	20426	41080
16.6083	267	340	255	245	277	6281	14659	2831	35237	20278	40646
16.6167	264	338	253	244	275	6224	14554	2805	34844	20128	40213
16.625	262	337	250	242	272	6167	14448	2777	34451	19977	39778
[truncated: 5,205 more rows]

## Sheet: Fig 2D
Readout	Absorbance				Readout	ATD-specific anti-GluA2-IgG (%)
Group	no Block	ATD Block			Group	Onset	Progressed
Biol. Replicate 1	0.4931	0.0195			Biol. Replicate 1	96.0552	97.6495
Biol. Replicate 2	0.7338	0.0501			Biol. Replicate 2	93.1698	93.0374
Biol. Replicate 3	0.7291	0.0495			Biol. Replicate 3	93.2175	96.2938
Biol. Replicate 4	0.7438	0.0278			Biol. Replicate 4	96.2643	91.9672
Biol. Replicate 5	0.8041	0.0491			Biol. Replicate 5	93.8916	94.2528
Biol. Replicate 6	0.4435	0.0151			Biol. Replicate 6	96.5906	95.5653
Biol. Replicate 7	0.5298	0.0125			Biol. Replicate 7		87.9651
Biol. Replicate 8	0.9161	0.0638			Biol. Replicate 8		98.1049
Biol. Replicate 9	0.6238	0.0231			Biol. Replicate 9		96.9259
Biol. Replicate 10	0.7401	0.0595
Biol. Replicate 11	0.8605	0.0495
Biol. Replicate 12	0.7318	0.0325
Biol. Replicate 13	0.8735	0.1051
Biol. Replicate 14	0.7275	0.0138
Biol. Replicate 15	0.8171	0.0251

## Sheet: Fig. 3A
Readout	IgG Fluorescence (%control)
Group	Control	Onset	Progressed
Biol. Replicate 1	145.344	110.048	249.225
Biol. Replicate 2	97.7504	99.3649	339.01
Biol. Replicate 3	110.856	122.576	96.7727
Biol. Replicate 4	84.7343	87.595	357.171
Biol. Replicate 5	67.0306	103.386	196.801
Biol. Replicate 6	118.863	137.038	378.663
Biol. Replicate 7	90.3471		159.37
Biol. Replicate 8	85.0743		76.5674
Biol. Replicate 9			203.179

## Sheet: Fig 3B
Readout	GluA2 (15F1) Fluorescence (%control)
Group	Control	Onset	Progressed
Biol. Replicate 1	108.083	101.029	53.4101
Biol. Replicate 2	109.213	119.344	46.202
Biol. Replicate 3	97.2741	95.3464	81.2429
Biol. Replicate 4	95.6308	108.132	63.0543
Biol. Replicate 5	94.9089	91.2053	50.1201
Biol. Replicate 6	93.3044	81.448	73.9893
Biol. Replicate 7	104.031		66.2024
Biol. Replicate 8	97.5546		85.8147
Biol. Replicate 9			78.1347

## Sheet: Fig 3C
Readout	GluA1 (4H9) Fluorescence (%control)
Group	Control	Onset	Progressed
Biol. Replicate 1	107.067	99.7441	46.0022
Biol. Replicate 2	109.364	108.712	29.6852
Biol. Replicate 3	100.148	97.7679	86.4041
Biol. Replicate 4	92.309	109.846	57.1958
Biol. Replicate 5	104.298	90.1676	70.4484
Biol. Replicate 6	89.7485	76.9971	63.6013
Biol. Replicate 7	101.149		61.091
Biol. Replicate 8	95.9174		97.2913
Biol. Replicate 9			96.9307

## Sheet: Fig 3E
Readout	IgG in GluA1 mask_log2(FC to control)				Readout	GluA2 in GluA1 mask_log2(FC to control)				Readout	GluA1 in GluA1 mask_log2(FC to control)
Group	Ctrl	Onset	Progressed		Group	Ctrl	Onset	Progressed		Group	Ctrl	Onset	Progressed
Biol. Replicate 1	-0.00838481	1.07295	3.29116		Biol. Replicate 1	0.301147	0.578272	-1.70892		Biol. Replicate 1	0.509892	0.687168	-1.86166
Biol. Replicate 2	-0.146634	-0.239823	2.59764		Biol. Replicate 2	-0.190775	-0.231611	-2.28981		Biol. Replicate 2	-0.243316	-0.374969	-1.86647
Biol. Replicate 3	0.24315	0.560739	-0.0253088		Biol. Replicate 3	0.0240499	-0.810579	-0.643895		Biol. Replicate 3	-0.0766337	-0.614229	-0.736551
Biol. Replicate 4	-0.805285	-0.202641	2.11633		Biol. Replicate 4	0.0177469	0.278408	-1.69306		Biol. Replicate 4	-0.133165	0.110184	-2.67055
Biol. Replicate 5	-0.0325379	0.643817	1.05138		Biol. Replicate 5	0.0724607	-0.279606	-1.56302		Biol. Replicate 5	-0.0593523	-0.254601	-0.783002
Biol. Replicate 6	0.0771318	2.24319	2.59376		Biol. Replicate 6	0.0422881	-1.20733	-1.19014		Biol. Replicate 6	-0.0479218	-1.30848	-1.00853
Biol. Replicate 7	-0.227452		1.26695		Biol. Replicate 7	-0.242751		-0.749536		Biol. Replicate 7	-0.149206		-0.526282
Biol. Replicate 8	-0.660627		0.27135		Biol. Replicate 8	-0.543648		-0.312315		Biol. Replicate 8	-0.530099		-0.213118
Biol. Replicate 9	0.323774		1.81452		Biol. Replicate 9	0.0986615		-0.777928		Biol. Replicate 9	0.185657		-0.258757

[truncated: 53 more sheets: Fig 3F, Fig 4B, Fig 4E, Fig 4F, Fig 4G, Fig 4H, Fig 5A, Fig 5B, Fig 5C, Fig 6A, Fig 6B, Fig 6D, Fig 6E, Fig 6F, Fig 7B, Fig 7C, Fig.7D, Fig 7G, Fig 7H, Fig 7I …]
